# Supplementary material for: Physical evidence of meminductance in a passive, two-terminal circuit element
Source: Sci Rep. 2023 Feb 1;13:1817. doi: 10.1038/s41598-022-24914-y (PMC9892601; doi:10.1038/s41598-022-24914-y)
Supplement: Supplementary file 5 — Supplementary Information 5. [file 41598_2022_24914_MOESM5_ESM.xlsx]

## Sheet: Figure-1
Figure 1(a)						Figure 1(b)						Figure 1(c)						Figure 1(d)						Figure 1(e)								Figure 1(f)								Figure 1(g)
time (s)	current (A)	inductance (H)	flux (Wb)			time (s)	current (A)	inductance (H)	flux (Wb)			time (s)	current (A)	inductance (H)	flux (Wb)			time (s)	current (A)	inductance (H)	flux (Wb)			current (A)	Resistive Flux (R=0 ohm)	Resistive Flux (R=1 ohm)	Resistive Flux (R=2 ohm)	Resistive Flux (R=4 ohm)	Resistive Flux (R=8 ohm)			current (A)	Inductive Flux (L=64+/-3 mH)	Inductive Flux (L=64+/-13 mH)	Inductive Flux (L=64+/-33 mH)	Inductive Flux (L=64+/-53 mH)				current (A)	Total Flux (R=0 ohm)	Total Flux (R=1 ohm)	Total Flux (R=2 ohm)	Total Flux (R=4 ohm)	Total Flux (R=8 ohm)
0	0	0.01	0			0	0	0.01	0			0	0	0.015	0			0	0	0.0135341	0			0	0	0	0	0	0			0	0	0	0	0				0	0	0	0	0	0
1	5.88665e-05	0.01	5.88665e-07			1	5.88665e-05	0.0101472	5.97328e-07			1	5.88665e-05	0.0149979	8.82877e-07			1	5.88665e-05	0.0136367	8.02745e-07			-0.000753283	0	-3.76642e-07	-7.53283e-07	-1.50657e-06	-3.01313e-06			-0.000753283	-5.04672e-05	-5.79908e-05	-7.30381e-05	-8.80853e-05				-0.000753283	-7.30381e-05	-7.34147e-05	-7.37914e-05	-7.45446e-05	-7.60512e-05
2	0.000117682	0.01	1.17682e-06			2	0.000117682	0.0102942	1.21144e-06			2	0.000117682	0.0149916	1.76424e-06			2	0.000117682	0.0137361	1.61649e-06			-0.0015	0	-1.50562e-06	-3.01123e-06	-6.02246e-06	-1.20449e-05			-0.0015	-0.00010079	-0.000115762	-0.000145706	-0.00017565				-0.0015	-0.000145706	-0.000147212	-0.000148717	-0.000151728	-0.000157751
3	0.000176396	0.01	1.76396e-06			3	0.000176396	0.010441	1.84174e-06			3	0.000176396	0.0149809	2.64256e-06			3	0.000176396	0.0138323	2.43996e-06			-0.00225	0	-3.38407e-06	-6.76815e-06	-1.35363e-05	-2.70726e-05			-0.00225	-0.000150825	-0.000173095	-0.000217635	-0.000262174				-0.00225	-0.000217635	-0.000221019	-0.000224403	-0.000231171	-0.000244707
4	0.000234956	0.01	2.34956e-06			4	0.000234956	0.0105874	2.48757e-06			4	0.000234956	0.0149658	3.51632e-06			4	0.000234956	0.0139252	3.2718e-06			-0.00299	0	-6.00727e-06	-1.20145e-05	-2.40291e-05	-4.80582e-05			-0.00299	-0.000200429	-0.000229773	-0.00028846	-0.000347147				-0.00299	-0.00028846	-0.000294467	-0.000300474	-0.000312489	-0.000336518
5	0.000293313	0.01	2.93313e-06			5	0.000293313	0.0107333	3.14821e-06			5	0.000293313	0.0149465	4.38401e-06			5	0.000293313	0.0140146	4.11068e-06			-0.00373	0	-9.3686e-06	-1.87372e-05	-3.74744e-05	-7.49488e-05			-0.00373	-0.00024946	-0.000285583	-0.000357827	-0.000430071				-0.00373	-0.000357827	-0.000367195	-0.000376564	-0.000395301	-0.000432776
6	0.000351416	0.01	3.51416e-06			6	0.000351416	0.0108785	3.8229e-06			6	0.000351416	0.0149229	5.24415e-06			6	0.000351416	0.0141006	4.95518e-06			-0.00445	0	-1.34596e-05	-2.69191e-05	-5.38383e-05	-0.000107677			-0.00445	-0.000297781	-0.000340318	-0.000425391	-0.000510465				-0.00445	-0.000425391	-0.000438851	-0.00045231	-0.000479229	-0.000533068
7	0.000409215	0.01	4.09215e-06			7	0.000409215	0.011023	4.51079e-06			7	0.000409215	0.014895	6.09527e-06			7	0.000409215	0.014183	5.80391e-06			-0.00517	0	-1.82698e-05	-3.65397e-05	-7.30794e-05	-0.000146159			-0.00517	-0.000345253	-0.000393776	-0.000490822	-0.000587868				-0.00517	-0.000490822	-0.000509092	-0.000527362	-0.000563902	-0.000636981
8	0.000466658	0.01	4.66658e-06			8	0.000466658	0.0111666	5.21101e-06			8	0.000466658	0.0148629	6.93591e-06			8	0.000466658	0.0142618	6.65541e-06			-0.00587	0	-2.37873e-05	-4.75746e-05	-9.51492e-05	-0.000190298			-0.00587	-0.000391745	-0.000445765	-0.000553805	-0.000661846				-0.00587	-0.000553805	-0.000577593	-0.00060138	-0.000648955	-0.000744104
9	0.000523698	0.01	5.23698e-06			9	0.000523698	0.0113092	5.92263e-06			9	0.000523698	0.0148266	7.76465e-06			9	0.000523698	0.014337	7.50824e-06			-0.00655	0	-2.9998e-05	-5.9996e-05	-0.000119992	-0.000239984			-0.00655	-0.000437125	-0.000496098	-0.000614045	-0.000731991				-0.00655	-0.000614045	-0.000644043	-0.000674041	-0.000734037	-0.000854029
10	0.000580284	0.01	5.80284e-06			10	0.000580284	0.0114507	6.64466e-06			10	0.000580284	0.0147861	8.58011e-06			10	0.000580284	0.0144083	8.36091e-06			-0.00722	0	-3.68863e-05	-7.37726e-05	-0.000147545	-0.000295091			-0.00722	-0.000481269	-0.0005446	-0.000671264	-0.000797928				-0.00722	-0.000671264	-0.00070815	-0.000745037	-0.000818809	-0.000966355
11	0.000636366	0.01	6.36366e-06			11	0.000636366	0.0115909	7.37607e-06			11	0.000636366	0.0147414	9.38094e-06			11	0.000636366	0.0144759	9.21195e-06			-0.00787	0	-4.44348e-05	-8.88696e-05	-0.000177739	-0.000355479			-0.00787	-0.000524054	-0.000591106	-0.000725211	-0.000859315				-0.00787	-0.000725211	-0.000769646	-0.00081408	-0.00090295	-0.00108
12	0.000691898	0.01	6.91898e-06			12	0.000691898	0.0117297	8.11579e-06			12	0.000691898	0.0146926	1.01658e-05			12	0.000691898	0.0145395	1.00599e-05			-0.00851	0	-5.26245e-05	-0.000105249	-0.000210498	-0.000420996			-0.00851	-0.000565365	-0.000635462	-0.000775655	-0.000915849				-0.00851	-0.000775655	-0.00082828	-0.000880904	-0.000986153	-0.0012
13	0.00074683	0.01	7.4683e-06			13	0.00074683	0.0118671	8.86269e-06			13	0.00074683	0.0146398	1.09334e-05			13	0.00074683	0.0145992	1.09031e-05			-0.00912	0	-6.14346e-05	-0.000122869	-0.000245738	-0.000491477			-0.00912	-0.000605091	-0.000677526	-0.000822395	-0.000967265				-0.00912	-0.000822395	-0.00088383	-0.000945264	-0.00107	-0.00131
14	0.000801115	0.01	8.01115e-06			14	0.000801115	0.0120028	9.61561e-06			14	0.000801115	0.014583	1.16826e-05			14	0.000801115	0.014655	1.17403e-05			-0.0097	0	-7.0843e-05	-0.000141686	-0.000283372	-0.000566744			-0.0097	-0.000643125	-0.000717168	-0.000865253	-0.00101				-0.0097	-0.000865253	-0.000936096	-0.00101	-0.00115	-0.00143
15	0.000854705	0.01	8.54705e-06			15	0.000854705	0.0121368	1.03734e-05			15	0.000854705	0.0145221	1.24121e-05			15	0.000854705	0.0147067	1.25699e-05			-0.01026	0	-8.08259e-05	-0.000161652	-0.000323304	-0.000646607			-0.01026	-0.000679369	-0.000754273	-0.000904082	-0.00105				-0.01026	-0.000904082	-0.000984908	-0.00107	-0.00123	-0.00155
16	0.000907555	0.01	9.07555e-06			16	0.000907555	0.0122689	1.11347e-05			16	0.000907555	0.0144574	1.31209e-05			16	0.000907555	0.0147543	1.33903e-05			-0.0108	0	-9.13581e-05	-0.000182716	-0.000365432	-0.000730865			-0.0108	-0.000713728	-0.000788739	-0.000938761	-0.00109				-0.0108	-0.000938761	-0.00103	-0.00112	-0.0013	-0.00167
17	0.000959619	0.01	9.59619e-06			17	0.000959619	0.012399	1.18984e-05			17	0.000959619	0.0143888	1.38077e-05			17	0.000959619	0.0147978	1.42003e-05			-0.01131	0	-0.000102413	-0.000204826	-0.000409652	-0.000819304			-0.01131	-0.000746117	-0.000820478	-0.000969201	-0.00112				-0.01131	-0.000969201	-0.00107	-0.00117	-0.00138	-0.00179
18	0.00101085	0.01	1.01085e-05			18	0.00101085	0.0125271	1.26631e-05			18	0.00101085	0.0143164	1.44717e-05			18	0.00101085	0.0148372	1.49981e-05			-0.01179	0	-0.000113963	-0.000227926	-0.000455851	-0.000911703			-0.01179	-0.000776453	-0.000849416	-0.000995341	-0.00114				-0.01179	-0.000995341	-0.00111	-0.00122	-0.00145	-0.00191
19	0.00106121	0.01	1.06121e-05			19	0.00106121	0.012653	1.34275e-05			19	0.00106121	0.0142402	1.51118e-05			19	0.00106121	0.0148723	1.57826e-05			-0.01224	0	-0.000125978	-0.000251957	-0.000503913	-0.00101			-0.01224	-0.000804666	-0.000875493	-0.00102	-0.00116				-0.01224	-0.00102	-0.00114	-0.00127	-0.00152	-0.00202
20	0.00111064	0.01	1.11064e-05			20	0.00111064	0.0127766	1.41903e-05			20	0.00111064	0.0141604	1.57271e-05			20	0.00111064	0.0149032	1.65522e-05			-0.01266	0	-0.000138429	-0.000276858	-0.000553717	-0.00111			-0.01266	-0.000830686	-0.000898666	-0.00103	-0.00117				-0.01266	-0.00103	-0.00117	-0.00131	-0.00159	-0.00214
21	0.00115912	0.01	1.15912e-05			21	0.00115912	0.0128978	1.49501e-05			21	0.00115912	0.014077	1.63169e-05			21	0.00115912	0.0149299	1.73056e-05			-0.01305	0	-0.000151284	-0.000302568	-0.000605136	-0.00121			-0.01305	-0.000854457	-0.000918903	-0.00105	-0.00118				-0.01305	-0.00105	-0.0012	-0.00135	-0.00165	-0.00226
22	0.00120659	0.01	1.20659e-05			22	0.00120659	0.0130165	1.57055e-05			22	0.00120659	0.01399	1.68802e-05			22	0.00120659	0.0149523	1.80413e-05			-0.0134	0	-0.00016451	-0.000329021	-0.000658041	-0.00132			-0.0134	-0.000875925	-0.000936188	-0.00106	-0.00118				-0.0134	-0.00106	-0.00122	-0.00139	-0.00171	-0.00237
23	0.00125301	0.01	1.25301e-05			23	0.00125301	0.0131325	1.64552e-05			23	0.00125301	0.0138996	1.74163e-05			23	0.00125301	0.0149705	1.87582e-05			-0.01373	0	-0.000178075	-0.00035615	-0.000712299	-0.00142			-0.01373	-0.000895047	-0.000950519	-0.00106	-0.00117				-0.01373	-0.00106	-0.00124	-0.00142	-0.00177	-0.00249
24	0.00129835	0.01	1.29835e-05			24	0.00129835	0.0132459	1.71978e-05			24	0.00129835	0.0138058	1.79247e-05			24	0.00129835	0.0149843	1.94549e-05			-0.01401	0	-0.000191943	-0.000383886	-0.000767773	-0.00154			-0.01401	-0.000911783	-0.000961907	-0.00106	-0.00116				-0.01401	-0.00106	-0.00125	-0.00145	-0.00183	-0.0026
25	0.00134256	0.01	1.34256e-05			25	0.00134256	0.0133564	1.79318e-05			25	0.00134256	0.0137087	1.84048e-05			25	0.00134256	0.0149938	2.01301e-05			-0.01426	0	-0.00020608	-0.000412161	-0.000824322	-0.00165			-0.01426	-0.000926106	-0.000970375	-0.00106	-0.00115				-0.01426	-0.00106	-0.00126	-0.00147	-0.00188	-0.00271
26	0.00138561	0.01	1.38561e-05			26	0.00138561	0.013464	1.8656e-05			26	0.00138561	0.0136084	1.8856e-05			26	0.00138561	0.014999	2.07828e-05			-0.01448	0	-0.000220451	-0.000440902	-0.000881804	-0.00176			-0.01448	-0.000937991	-0.00097596	-0.00105	-0.00113				-0.01448	-0.00105	-0.00127	-0.00149	-0.00193	-0.00282
27	0.00142746	0.01	1.42746e-05			27	0.00142746	0.0135687	1.93688e-05			27	0.00142746	0.0135049	1.92778e-05			27	0.00142746	0.0149998	2.14117e-05			-0.01466	0	-0.000235018	-0.000470037	-0.000940074	-0.00188			-0.01466	-0.000947423	-0.000978709	-0.00104	-0.0011				-0.01466	-0.00104	-0.00128	-0.00151	-0.00198	-0.00292
28	0.00146808	0.01	1.46808e-05			28	0.00146808	0.0136702	2.00689e-05			28	0.00146808	0.0133985	1.967e-05			28	0.00146808	0.0149963	2.20157e-05			-0.0148	0	-0.000249746	-0.000499492	-0.000998984	-0.002			-0.0148	-0.000954393	-0.000978682	-0.00103	-0.00108				-0.0148	-0.00103	-0.00128	-0.00153	-0.00203	-0.00303
29	0.00150742	0.01	1.50742e-05			29	0.00150742	0.0137685	2.0755e-05			29	0.00150742	0.013289	2.00321e-05			29	0.00150742	0.0149885	2.25939e-05			-0.0149	0	-0.000264597	-0.000529194	-0.00106	-0.00212			-0.0149	-0.0009589	-0.000975947	-0.00101	-0.00104				-0.0149	-0.00101	-0.00127	-0.00154	-0.00207	-0.00313
30	0.00154545	0.01	1.54545e-05			30	0.00154545	0.0138636	2.14256e-05			30	0.00154545	0.0131768	2.03641e-05			30	0.00154545	0.0149763	2.31452e-05			-0.01497	0	-0.000279533	-0.000559066	-0.00112	-0.00224			-0.01497	-0.000960949	-0.000970582	-0.000989847	-0.00101				-0.01497	-0.000989847	-0.00127	-0.00155	-0.00211	-0.00323
31	0.00158215	0.01	1.58215e-05			31	0.00158215	0.0139554	2.20795e-05			31	0.00158215	0.0130618	2.06656e-05			31	0.00158215	0.0149599	2.36687e-05			-0.015	0	-0.000294517	-0.000589035	-0.00118	-0.00236			-0.015	-0.000960551	-0.000962674	-0.000966919	-0.000971164				-0.015	-0.000966919	-0.00126	-0.00156	-0.00214	-0.00332
32	0.00161747	0.01	1.61747e-05			32	0.00161747	0.0140437	2.27153e-05			32	0.00161747	0.0129441	2.09367e-05			32	0.00161747	0.0149391	2.41636e-05			-0.01499	0	-0.000309512	-0.000619023	-0.00124	-0.00248			-0.01499	-0.000957725	-0.000952316	-0.0009415	-0.000930683				-0.01499	-0.0009415	-0.00125	-0.00156	-0.00218	-0.00342
33	0.00165139	0.01	1.65139e-05			33	0.00165139	0.0141285	2.33317e-05			33	0.00165139	0.0128239	2.11772e-05			33	0.00165139	0.0149141	2.46291e-05			-0.01494	0	-0.000324478	-0.000648956	-0.0013	-0.0026			-0.01494	-0.000952494	-0.00093961	-0.000913842	-0.000888074				-0.01494	-0.000913842	-0.00124	-0.00156	-0.00221	-0.00351
34	0.00168389	0.01	1.68389e-05			34	0.00168389	0.0142097	2.39276e-05			34	0.00168389	0.0127012	2.13874e-05			34	0.00168389	0.0148848	2.50643e-05			-0.01486	0	-0.000339379	-0.000678758	-0.00136	-0.00272			-0.01486	-0.000944888	-0.000924659	-0.000884201	-0.000843743				-0.01486	-0.000884201	-0.00122	-0.00156	-0.00224	-0.0036
35	0.00171492	0.01	1.71492e-05			35	0.00171492	0.0142873	2.45016e-05			35	0.00171492	0.0125762	2.15671e-05			35	0.00171492	0.0148513	2.54687e-05			-0.01474	0	-0.000354177	-0.000708353	-0.00142	-0.00283			-0.01474	-0.000934945	-0.000907575	-0.000852836	-0.000798097				-0.01474	-0.000852836	-0.00121	-0.00156	-0.00227	-0.00369
36	0.00174447	0.01	1.74447e-05			36	0.00174447	0.0143612	2.50526e-05			36	0.00174447	0.0124489	2.17167e-05			36	0.00174447	0.0148135	2.58417e-05			-0.01458	0	-0.000368834	-0.000737668	-0.00148	-0.00295			-0.01458	-0.000922704	-0.000888471	-0.000820004	-0.000751537				-0.01458	-0.000820004	-0.00119	-0.00156	-0.0023	-0.00377
37	0.0017725	0.01	1.7725e-05			37	0.0017725	0.0144313	2.55794e-05			37	0.0017725	0.0123196	2.18364e-05			37	0.0017725	0.0147716	2.61828e-05			-0.01438	0	-0.000383314	-0.000766627	-0.00153	-0.00307			-0.01438	-0.000908213	-0.000867462	-0.000785959	-0.000704457				-0.01438	-0.000785959	-0.00117	-0.00155	-0.00232	-0.00385
38	0.001799	0.01	1.799e-05			38	0.001799	0.0144975	2.6081e-05			38	0.001799	0.0121882	2.19265e-05			38	0.001799	0.0147256	2.64914e-05			-0.01415	0	-0.000397579	-0.000795159	-0.00159	-0.00318			-0.01415	-0.000891523	-0.000844665	-0.000750951	-0.000657236				-0.01415	-0.000750951	-0.00115	-0.00155	-0.00234	-0.00393
39	0.00182394	0.01	1.82394e-05			39	0.00182394	0.0145599	2.65563e-05			39	0.00182394	0.0120549	2.19874e-05			39	0.00182394	0.0146755	2.67672e-05			-0.01388	0	-0.000411595	-0.00082319	-0.00165	-0.00329			-0.01388	-0.000872689	-0.000820199	-0.000715218	-0.000610238				-0.01388	-0.000715218	-0.00113	-0.00154	-0.00236	-0.00401
40	0.0018473	0.01	1.8473e-05			40	0.0018473	0.0146183	2.70043e-05			40	0.0018473	0.0119199	2.20196e-05			40	0.0018473	0.0146213	2.701e-05			-0.01358	0	-0.000425326	-0.000850651	-0.0017	-0.0034			-0.01358	-0.000851772	-0.000794179	-0.000678993	-0.000563807				-0.01358	-0.000678993	-0.0011	-0.00153	-0.00238	-0.00408
41	0.00186906	0.01	1.86906e-05			41	0.00186906	0.0146727	2.74241e-05			41	0.00186906	0.0117831	2.20234e-05			41	0.00186906	0.0145631	2.72194e-05			-0.01324	0	-0.000438736	-0.000877472	-0.00175	-0.00351			-0.01324	-0.000828837	-0.000766723	-0.000642494	-0.000518266				-0.01324	-0.000642494	-0.00108	-0.00152	-0.0024	-0.00415
42	0.0018892	0.01	1.8892e-05			42	0.0018892	0.014723	2.78147e-05			42	0.0018892	0.0116449	2.19995e-05			42	0.0018892	0.014501	2.73953e-05			-0.01287	0	-0.000451792	-0.000903585	-0.00181	-0.00361			-0.01287	-0.000803951	-0.000737943	-0.000605927	-0.00047391				-0.01287	-0.000605927	-0.00106	-0.00151	-0.00241	-0.00422
43	0.0019077	0.01	1.9077e-05			43	0.0019077	0.0147693	2.81754e-05			43	0.0019077	0.0115052	2.19485e-05			43	0.0019077	0.0144349	2.75376e-05			-0.01247	0	-0.000464462	-0.000928924	-0.00186	-0.00372			-0.01247	-0.000777187	-0.000707951	-0.00056948	-0.000431008				-0.01247	-0.00056948	-0.00103	-0.0015	-0.00243	-0.00429
44	0.00192455	0.01	1.92455e-05			44	0.00192455	0.0148114	2.85053e-05			44	0.00192455	0.0113642	2.1871e-05			44	0.00192455	0.0143651	2.76463e-05			-0.01203	0	-0.000476713	-0.000953426	-0.00191	-0.00381			-0.01203	-0.000748618	-0.000676854	-0.000533326	-0.000389798				-0.01203	-0.000533326	-0.00101	-0.00149	-0.00244	-0.00435
45	0.00193974	0.01	1.93974e-05			45	0.00193974	0.0148493	2.88038e-05			45	0.00193974	0.011222	2.17678e-05			45	0.00193974	0.0142914	2.77215e-05			-0.01157	0	-0.000488514	-0.000977028	-0.00195	-0.00391			-0.01157	-0.000718324	-0.000644755	-0.000497619	-0.000350483				-0.01157	-0.000497619	-0.000986133	-0.00147	-0.00245	-0.00441
46	0.00195324	0.01	1.95324e-05			46	0.00195324	0.0148831	2.90702e-05			46	0.00195324	0.0110788	2.16395e-05			46	0.00195324	0.014214	2.77633e-05			-0.01107	0	-0.000499835	-0.000999671	-0.002	-0.004			-0.01107	-0.000686383	-0.000611754	-0.000462496	-0.000313237				-0.01107	-0.000462496	-0.000962331	-0.00146	-0.00246	-0.00446
47	0.00196505	0.01	1.96505e-05			47	0.00196505	0.0149126	2.9304e-05			47	0.00196505	0.0109346	2.1487e-05			47	0.00196505	0.014133	2.77719e-05			-0.01055	0	-0.000510649	-0.00102	-0.00204	-0.00409			-0.01055	-0.00065288	-0.000577944	-0.00042807	-0.000278196				-0.01055	-0.00042807	-0.000938719	-0.00145	-0.00247	-0.00451
48	0.00197515	0.01	1.97515e-05			48	0.00197515	0.0149379	2.95046e-05			48	0.00197515	0.0107896	2.13112e-05			48	0.00197515	0.0140484	2.77476e-05			-0.01	0	-0.000520927	-0.00104	-0.00208	-0.00417			-0.01	-0.0006179	-0.000543412	-0.000394436	-0.000245459				-0.01	-0.000394436	-0.000915363	-0.00144	-0.00248	-0.00456
49	0.00198355	0.01	1.98355e-05			49	0.00198355	0.0149589	2.96716e-05			49	0.00198355	0.010644	2.11128e-05			49	0.00198355	0.0139602	2.76908e-05			-0.00943	0	-0.000530644	-0.00106	-0.00212	-0.00425			-0.00943	-0.00058153	-0.000508243	-0.000361668	-0.000215093				-0.00943	-0.000361668	-0.000892312	-0.00142	-0.00248	-0.00461
50	0.00199022	0.01	1.99022e-05			50	0.00199022	0.0149756	2.98047e-05			50	0.00199022	0.0104978	2.08929e-05			50	0.00199022	0.0138687	2.76018e-05			-0.00883	0	-0.000539775	-0.00108	-0.00216	-0.00432			-0.00883	-0.000543859	-0.000472512	-0.000329819	-0.000187126				-0.00883	-0.000329819	-0.000869594	-0.00141	-0.00249	-0.00465
51	0.00199517	0.01	1.99517e-05			51	0.00199517	0.0149879	2.99035e-05			51	0.00199517	0.0103511	2.06523e-05			51	0.00199517	0.0137738	2.74811e-05			-0.00821	0	-0.000548297	-0.0011	-0.00219	-0.00439			-0.00821	-0.000504977	-0.000436292	-0.000298921	-0.00016155				-0.00821	-0.000298921	-0.000847218	-0.0014	-0.00249	-0.00469
52	0.0019984	0.01	1.9984e-05			52	0.0019984	0.014996	2.99679e-05			52	0.0019984	0.0102042	2.0392e-05			52	0.0019984	0.0136756	2.73293e-05			-0.00757	0	-0.000556189	-0.00111	-0.00222	-0.00445			-0.00757	-0.000464978	-0.000399646	-0.000268984	-0.000138322				-0.00757	-0.000268984	-0.000825174	-0.00138	-0.00249	-0.00472
53	0.00199989	0.01	1.99989e-05			53	0.00199989	0.0149997	2.99977e-05			53	0.00199989	0.010057	2.01129e-05			53	0.00199989	0.0135742	2.71469e-05			-0.00691	0	-0.000563431	-0.00113	-0.00225	-0.00451			-0.00691	-0.000423953	-0.000362636	-0.000240002	-0.000117368				-0.00691	-0.000240002	-0.000803433	-0.00137	-0.00249	-0.00475
54	0.00199965	0.01	1.99965e-05			54	0.00199965	0.0149991	2.99929e-05			54	0.00199965	0.00990984	1.98162e-05			54	0.00199965	0.0134698	2.69348e-05			-0.00623	0	-0.000570004	-0.00114	-0.00228	-0.00456			-0.00623	-0.000381997	-0.000325314	-0.000211947	-9.85798e-05				-0.00623	-0.000211947	-0.000781951	-0.00135	-0.00249	-0.00477
55	0.00199767	0.01	1.99767e-05			55	0.00199767	0.0149942	2.99534e-05			55	0.00199767	0.00976274	1.95027e-05			55	0.00199767	0.0133623	2.66935e-05			-0.00554	0	-0.000575892	-0.00115	-0.0023	-0.00461			-0.00554	-0.000339207	-0.000287729	-0.000184774	-8.18181e-05				-0.00554	-0.000184774	-0.000760665	-0.00134	-0.00249	-0.00479
56	0.00199397	0.01	1.99397e-05			56	0.00199397	0.0149849	2.98794e-05			56	0.00199397	0.00961584	1.91737e-05			56	0.00199397	0.0132519	2.64239e-05			-0.00483	0	-0.00058108	-0.00116	-0.00232	-0.00465			-0.00483	-0.000295677	-0.000249925	-0.000158421	-6.69168e-05				-0.00483	-0.000158421	-0.000739501	-0.00132	-0.00248	-0.00481
57	0.00198853	0.01	1.98853e-05			57	0.00198853	0.0149713	2.9771e-05			57	0.00198853	0.00946928	1.883e-05			57	0.00198853	0.0131387	2.61268e-05			-0.00412	0	-0.000585555	-0.00117	-0.00234	-0.00468			-0.00412	-0.000251506	-0.000211941	-0.000132813	-5.3684e-05				-0.00412	-0.000132813	-0.000718367	-0.0013	-0.00248	-0.00482
58	0.00198138	0.01	1.98138e-05			58	0.00198138	0.0149534	2.96284e-05			58	0.00198138	0.00932317	1.84727e-05			58	0.00198138	0.0130228	2.58031e-05			-0.00339	0	-0.000589305	-0.00118	-0.00236	-0.00471			-0.00339	-0.000206789	-0.000173813	-0.000107859	-4.19052e-05				-0.00339	-0.000107859	-0.000697164	-0.00129	-0.00247	-0.00482
59	0.0019725	0.01	1.9725e-05			59	0.0019725	0.0149313	2.94519e-05			59	0.0019725	0.00917765	1.81029e-05			59	0.0019725	0.0129043	2.54537e-05			-0.00265	0	-0.000592322	-0.00118	-0.00237	-0.00474			-0.00265	-0.000161626	-0.00013557	-8.34579e-05	-3.13458e-05				-0.00265	-8.34579e-05	-0.00067578	-0.00127	-0.00245	-0.00482
60	0.00196192	0.01	1.96192e-05			60	0.00196192	0.0149048	2.9242e-05			60	0.00196192	0.00903285	1.77217e-05			60	0.00196192	0.0127832	2.50797e-05			-0.0019	0	-0.000594597	-0.00119	-0.00238	-0.00476			-0.0019	-0.000116114	-9.72426e-05	-5.94988e-05	-2.17551e-05				-0.0019	-5.94988e-05	-0.000654096	-0.00125	-0.00244	-0.00482
61	0.00194964	0.01	1.94964e-05			61	0.00194964	0.0148741	2.89991e-05			61	0.00194964	0.00888888	1.73301e-05			61	0.00194964	0.0126598	2.46819e-05			-0.00115	0	-0.000596125	-0.00119	-0.00238	-0.00477			-0.00115	-7.03527e-05	-5.8856e-05	-3.58626e-05	-1.28693e-05				-0.00115	-3.58626e-05	-0.000631987	-0.00123	-0.00242	-0.0048
62	0.00193566	0.01	1.93566e-05			62	0.00193566	0.0148392	2.87236e-05			62	0.00193566	0.00874588	1.69291e-05			62	0.00193566	0.012534	2.42616e-05			-0.000400642	0	-0.000596902	-0.00119	-0.00239	-0.00478			-0.000400642	-2.44396e-05	-2.04347e-05	-1.24249e-05	-4.4151e-06				-0.000400642	-1.24249e-05	-0.000609327	-0.00121	-0.0024	-0.00479
63	0.00192002	0.01	1.92002e-05			63	0.00192002	0.0148	2.84163e-05			63	0.00192002	0.00860396	1.65197e-05			63	0.00192002	0.012406	2.38198e-05			0.000352878	0	-0.000596926	-0.00119	-0.00239	-0.00478			0.000352878	2.15258e-05	1.79979e-05	1.09422e-05	3.88649e-06				0.000352878	1.09422e-05	-0.000585983	-0.00118	-0.00238	-0.00476
64	0.0019027	0.01	1.9027e-05			64	0.0019027	0.0147568	2.80777e-05			64	0.0019027	0.00846325	1.6103e-05			64	0.0019027	0.012276	2.33575e-05			0.00111	0	-0.000596196	-0.00119	-0.00238	-0.00477			0.00111	6.74447e-05	5.64191e-05	3.43678e-05	1.23165e-05				0.00111	3.43678e-05	-0.000561829	-0.00116	-0.00235	-0.00474
65	0.00188374	0.01	1.88374e-05			65	0.00188374	0.0147094	2.77086e-05			65	0.00188374	0.00832387	1.568e-05			65	0.00188374	0.012144	2.28761e-05			0.00186	0	-0.000594716	-0.00119	-0.00238	-0.00476			0.00186	0.000113218	9.48055e-05	5.79799e-05	2.11543e-05				0.00186	5.79799e-05	-0.000536736	-0.00113	-0.00232	-0.0047
66	0.00186315	0.01	1.86315e-05			66	0.00186315	0.0146579	2.73098e-05			66	0.00186315	0.00818595	1.52516e-05			66	0.00186315	0.0120101	2.23765e-05			0.0026	0	-0.000592488	-0.00118	-0.00237	-0.00474			0.0026	0.000158748	0.000133133	8.19033e-05	3.06736e-05				0.0026	8.19033e-05	-0.000510585	-0.0011	-0.00229	-0.00466
67	0.00184094	0.01	1.84094e-05			67	0.00184094	0.0146023	2.6882e-05			67	0.00184094	0.00804959	1.48188e-05			67	0.00184094	0.0118745	2.18602e-05			0.00334	0	-0.000589518	-0.00118	-0.00236	-0.00472			0.00334	0.000203935	0.000171376	0.000106257	4.11393e-05				0.00334	0.000106257	-0.000483261	-0.00107	-0.00225	-0.00461
68	0.00181714	0.01	1.81714e-05			68	0.00181714	0.0145428	2.64263e-05			68	0.00181714	0.00791493	1.43825e-05			68	0.00181714	0.0117372	2.13281e-05			0.00407	0	-0.000585814	-0.00117	-0.00234	-0.00469			0.00407	0.000248681	0.000209505	0.000131154	5.28033e-05				0.00407	0.000131154	-0.00045466	-0.00104	-0.00221	-0.00456
69	0.00179176	0.01	1.79176e-05			69	0.00179176	0.0144794	2.59436e-05			69	0.00179176	0.00778207	1.39436e-05			69	0.00179176	0.0115985	2.07816e-05			0.00479	0	-0.000581385	-0.00116	-0.00233	-0.00465			0.00479	0.000292888	0.00024749	0.000156696	6.59013e-05				0.00479	0.000156696	-0.000424689	-0.00101	-0.00217	-0.00449
70	0.00176483	0.01	1.76483e-05			70	0.00176483	0.0144121	2.54348e-05			70	0.00176483	0.00765114	1.35029e-05			70	0.00176483	0.0114583	2.0222e-05			0.0055	0	-0.000576242	-0.00115	-0.0023	-0.00461			0.0055	0.000336458	0.000285297	0.000182973	8.06499e-05				0.0055	0.000182973	-0.000393268	-0.00096951	-0.00212	-0.00443
71	0.00173637	0.01	1.73637e-05			71	0.00173637	0.0143409	2.49011e-05			71	0.00173637	0.00752224	1.30614e-05			71	0.00173637	0.0113169	1.96503e-05			0.00619	0	-0.000570398	-0.00114	-0.00228	-0.00456			0.00619	0.000379296	0.000322885	0.000210064	9.72429e-05				0.00619	0.000210064	-0.000360334	-0.000930731	-0.00207	-0.00435
72	0.0017064	0.01	1.7064e-05			72	0.0017064	0.014266	2.43436e-05			72	0.0017064	0.00739549	1.26197e-05			72	0.0017064	0.0111744	1.9068e-05			0.00687	0	-0.000563868	-0.00113	-0.00226	-0.00451			0.00687	0.000421304	0.000360213	0.000238031	0.000115849				0.00687	0.000238031	-0.000325837	-0.000889704	-0.00202	-0.00427
73	0.00167496	0.01	1.67496e-05			73	0.00167496	0.0141874	2.37633e-05			73	0.00167496	0.00727099	1.21786e-05			73	0.00167496	0.0110308	1.84762e-05			0.00753	0	-0.000556668	-0.00111	-0.00223	-0.00445			0.00753	0.000462388	0.000397232	0.00026692	0.000136608				0.00753	0.00026692	-0.000289748	-0.000846416	-0.00196	-0.00419
74	0.00164207	0.01	1.64207e-05			74	0.00164207	0.0141052	2.31616e-05			74	0.00164207	0.00714886	1.17389e-05			74	0.00164207	0.0108864	1.78761e-05			0.00817	0	-0.000548817	-0.0011	-0.0022	-0.00439			0.00817	0.000502452	0.000433888	0.00029676	0.000159632				0.00817	0.00029676	-0.000252057	-0.000800873	-0.0019	-0.00409
75	0.00160775	0.01	1.60775e-05			75	0.00160775	0.0140194	2.25396e-05			75	0.00160775	0.0070292	1.13012e-05			75	0.00160775	0.0107412	1.72691e-05			0.00879	0	-0.000540334	-0.00108	-0.00216	-0.00432			0.00879	0.000541404	0.000470123	0.000327561	0.000184998				0.00879	0.000327561	-0.000212773	-0.000753107	-0.00183	-0.004
76	0.00157204	0.01	1.57204e-05			76	0.00157204	0.0139301	2.18986e-05			76	0.00157204	0.00691212	1.08661e-05			76	0.00157204	0.0105953	1.66562e-05			0.00939	0	-0.000531241	-0.00106	-0.00212	-0.00425			0.00939	0.000579151	0.000505872	0.000359312	0.000212752				0.00939	0.000359312	-0.000171929	-0.000703169	-0.00177	-0.00389
77	0.00153497	0.01	1.53497e-05			77	0.00153497	0.0138374	2.124e-05			77	0.00153497	0.00679771	1.04342e-05			77	0.00153497	0.0104489	1.60387e-05			0.00997	0	-0.00052156	-0.00104	-0.00209	-0.00417			0.00997	0.000615603	0.000541063	0.000391984	0.000242904				0.00997	0.000391984	-0.000129576	-0.000651137	-0.00169	-0.00378
78	0.00149656	0.01	1.49656e-05			78	0.00149656	0.0137414	2.05649e-05			78	0.00149656	0.00668607	1.00061e-05			78	0.00149656	0.0103022	1.54178e-05			0.01052	0	-0.000511317	-0.00102	-0.00205	-0.00409			0.01052	0.00065067	0.000575622	0.000425525	0.000275428				0.01052	0.000425525	-8.57918e-05	-0.000597109	-0.00162	-0.00367
79	0.00145686	0.01	1.45686e-05			79	0.00145686	0.0136422	1.98748e-05			79	0.00145686	0.00657731	9.58224e-06			79	0.00145686	0.0101551	1.47946e-05			0.01104	0	-0.000500536	-0.001	-0.002	-0.004			0.01104	0.000684266	0.000609465	0.000459864	0.000310263				0.01104	0.000459864	-4.06726e-05	-0.000541209	-0.00154	-0.00354
80	0.0014159	0.01	1.4159e-05			80	0.0014159	0.0135398	1.9171e-05			80	0.0014159	0.00647151	9.16303e-06			80	0.0014159	0.010008	1.41703e-05			0.01154	0	-0.000489246	-0.000978492	-0.00196	-0.00391			0.01154	0.000716304	0.000642505	0.000494907	0.00034731				0.01154	0.000494907	5.66117e-06	-0.000483585	-0.00146	-0.00342
81	0.00137371	0.01	1.37371e-05			81	0.00137371	0.0134343	1.84549e-05			81	0.00137371	0.00636877	8.74887e-06			81	0.00137371	0.00986079	1.35459e-05			0.012	0	-0.000477475	-0.000954949	-0.00191	-0.00382			0.012	0.000746702	0.000674649	0.000530542	0.000386436				0.012	0.000530542	5.30675e-05	-0.000424407	-0.00138	-0.00329
82	0.00133033	0.01	1.33033e-05			82	0.00133033	0.0133258	1.77278e-05			82	0.00133033	0.00626918	8.3401e-06			82	0.00133033	0.00971374	1.29225e-05			0.01244	0	-0.000465251	-0.000930503	-0.00186	-0.00372			0.01244	0.000775379	0.000705797	0.000566635	0.000427472				0.01244	0.000566635	0.000101383	-0.000363868	-0.00129	-0.00316
83	0.0012858	0.01	1.2858e-05			83	0.0012858	0.0132145	1.69912e-05			83	0.0012858	0.00617282	7.93702e-06			83	0.0012858	0.00956694	1.23012e-05			0.01285	0	-0.000452607	-0.000905215	-0.00181	-0.00362			0.01285	0.000802257	0.000735849	0.000603032	0.000470216				0.01285	0.000603032	0.000150425	-0.000302183	-0.00121	-0.00302
84	0.00124016	0.01	1.24016e-05			84	0.00124016	0.0131004	1.62465e-05			84	0.00124016	0.00607977	7.53987e-06			84	0.00124016	0.00942052	1.16829e-05			0.01322	0	-0.000439575	-0.000879149	-0.00176	-0.00352			0.01322	0.000827261	0.000764695	0.000639564	0.000514432				0.01322	0.000639564	0.000199989	-0.000239585	-0.00112	-0.00288
85	0.00119344	0.01	1.19344e-05			85	0.00119344	0.0129836	1.54951e-05			85	0.00119344	0.00599012	7.14883e-06			85	0.00119344	0.00927459	1.10686e-05			0.01356	0	-0.000426186	-0.000852371	-0.0017	-0.00341			0.01356	0.000850319	0.000792226	0.000676041	0.000559856				0.01356	0.000676041	0.000249855	-0.00017633	-0.00103	-0.00273
86	0.00114568	0.01	1.14568e-05			86	0.00114568	0.0128642	1.47383e-05			86	0.00114568	0.00590395	6.76405e-06			86	0.00114568	0.0091293	1.04593e-05			0.01386	0	-0.000412475	-0.000824949	-0.00165	-0.0033			0.01386	0.000871363	0.000818329	0.00071226	0.000606192				0.01386	0.00071226	0.000299786	-0.000112689	-0.000937638	-0.00259
87	0.00109693	0.01	1.09693e-05			87	0.00109693	0.0127423	1.39775e-05			87	0.00109693	0.00582133	6.38561e-06			87	0.00109693	0.00898476	9.85569e-06			0.01413	0	-0.000398476	-0.000796952	-0.00159	-0.00319			0.01413	0.000890328	0.000842887	0.000748004	0.000653121				0.01413	0.000748004	0.000349528	-4.89477e-05	-0.000845899	-0.00244
88	0.00104724	0.01	1.04724e-05			88	0.00104724	0.0126181	1.32141e-05			88	0.00104724	0.00574232	6.01357e-06			88	0.00104724	0.0088411	9.25872e-06			0.01437	0	-0.000384225	-0.00076845	-0.00154	-0.00307			0.01437	0.000907154	0.000865783	0.000783042	0.000700302				0.01437	0.000783042	0.000398818	1.45927e-05	-0.000753857	-0.00229
89	0.000996632	0.01	9.96632e-06			89	0.000996632	0.0124916	1.24495e-05			89	0.000996632	0.00566701	5.64792e-06			89	0.000996632	0.00869844	8.66914e-06			0.01457	0	-0.000369758	-0.000739515	-0.00148	-0.00296			0.01457	0.000921784	0.000886901	0.000817136	0.00074737				0.01457	0.000817136	0.000447378	7.76204e-05	-0.000661895	-0.00214
90	0.000945163	0.01	9.45163e-06			90	0.000945163	0.0123629	1.1685e-05			90	0.000945163	0.00559545	5.28861e-06			90	0.000945163	0.00855691	8.08768e-06			0.01473	0	-0.00035511	-0.000710221	-0.00142	-0.00284			0.01473	0.000934168	0.000906123	0.000850035	0.000793947				0.01473	0.000850035	0.000494925	0.000139814	-0.000570407	-0.00199
91	0.000892875	0.01	8.92875e-06			91	0.000892875	0.0122322	1.09218e-05			91	0.000892875	0.00552771	4.93555e-06			91	0.000892875	0.00841664	7.515e-06			0.01485	0	-0.000340321	-0.000680641	-0.00136	-0.00272			0.01485	0.000944257	0.000923334	0.000881488	0.000839642				0.01485	0.000881488	0.000541168	0.000200847	-0.000479794	-0.00184
92	0.000839814	0.01	8.39814e-06			92	0.000839814	0.0120995	1.01614e-05			92	0.000839814	0.00546384	4.58861e-06			92	0.000839814	0.00827773	6.95175e-06			0.01494	0	-0.000325425	-0.00065085	-0.0013	-0.0026			0.01494	0.000952011	0.000938419	0.000911237	0.000884054				0.01494	0.000911237	0.000585812	0.000260387	-0.000390464	-0.00169
93	0.000786024	0.01	7.86024e-06			93	0.000786024	0.0119651	9.40483e-06			93	0.000786024	0.0054039	4.2476e-06			93	0.000786024	0.00814032	6.39849e-06			0.01499	0	-0.000310462	-0.000620923	-0.00124	-0.00248			0.01499	0.000957393	0.000951269	0.000939023	0.000926777				0.01499	0.000939023	0.000628561	0.0003181	-0.000302824	-0.00154
94	0.000731554	0.01	7.31554e-06			94	0.000731554	0.0118289	8.65347e-06			94	0.000731554	0.00534795	3.91231e-06			94	0.000731554	0.00800451	5.85574e-06			0.015	0	-0.000295468	-0.000590936	-0.00118	-0.00236			0.015	0.000960372	0.000961778	0.000964591	0.000967403				0.015	0.000964591	0.000669122	0.000373654	-0.000217282	-0.0014
95	0.00067645	0.01	6.7645e-06			95	0.00067645	0.0116911	7.90846e-06			95	0.00067645	0.00529602	3.58249e-06			95	0.00067645	0.00787044	5.32396e-06			0.01497	0	-0.000280482	-0.000560964	-0.00112	-0.00224			0.01497	0.000960925	0.000969846	0.000987687	0.00101				0.01497	0.000987687	0.000707205	0.000426723	-0.000134242	-0.00126
96	0.00062076	0.01	6.2076e-06			96	0.00062076	0.0115519	7.17096e-06			96	0.00062076	0.00524817	3.25786e-06			96	0.00062076	0.00773821	4.80357e-06			0.01491	0	-0.000265542	-0.000531083	-0.00106	-0.00212			0.01491	0.000959032	0.000975377	0.00101	0.00104				0.01491	0.00101	0.000742524	0.000476983	-5.41007e-05	-0.00112
97	0.000564532	0.01	5.64532e-06			97	0.000564532	0.0114113	6.44206e-06			97	0.000564532	0.00520444	2.93807e-06			97	0.000564532	0.00760794	4.29492e-06			0.01481	0	-0.000250684	-0.000501369	-0.001	-0.00201			0.01481	0.000954682	0.000978285	0.00103	0.00107				0.01481	0.00103	0.000774807	0.000524122	2.27537e-05	-0.000979984
98	0.000507814	0.01	5.07814e-06			98	0.000507814	0.0112695	5.72283e-06			98	0.000507814	0.00516487	2.62279e-06			98	0.000507814	0.00747975	3.79832e-06			0.01467	0	-0.000235948	-0.000471896	-0.000943791	-0.00189			0.01467	0.00094787	0.000978492	0.00104	0.0011				0.01467	0.00104	0.00080379	0.000567842	9.59463e-05	-0.000847845
99	0.000450657	0.01	4.50657e-06			99	0.000450657	0.0111266	5.0143e-06			99	0.000450657	0.00512948	2.31164e-06			99	0.000450657	0.00735374	3.31401e-06			0.01449	0	-0.000221369	-0.000442738	-0.000885476	-0.00177			0.01449	0.000938595	0.000975928	0.00105	0.00113				0.01449	0.00105	0.000829225	0.000607855	0.000165117	-0.000720359
100	0.000393109	0.01	3.93109e-06			100	0.000393109	0.0109828	4.31743e-06			100	0.000393109	0.00509832	2.0042e-06			100	0.000393109	0.00723002	2.84218e-06			0.01428	0	-0.000206985	-0.00041397	-0.00082794	-0.00166			0.01428	0.000926867	0.000970533	0.00106	0.00115				0.01428	0.00106	0.00085088	0.000643895	0.000229925	-0.000598015
101	0.000335221	0.01	3.35221e-06			101	0.000335221	0.0108381	3.63314e-06			101	0.000335221	0.0050714	1.70004e-06			101	0.000335221	0.0071087	2.38298e-06			0.01403	0	-0.000192832	-0.000385664	-0.000771327	-0.00154			0.01403	0.000912701	0.000962259	0.00106	0.00116				0.01403	0.00106	0.000868542	0.00067571	0.000290047	-0.000481281
102	0.000277042	0.01	2.77042e-06			102	0.000277042	0.0106926	2.9623e-06			102	0.000277042	0.00504876	1.39872e-06			102	0.000277042	0.00698988	1.93649e-06			0.01374	0	-0.000178945	-0.000357891	-0.000715782	-0.00143			0.01374	0.000896119	0.000951068	0.00106	0.00117				0.01374	0.00106	0.000882021	0.000703075	0.000345185	-0.000370597
103	0.000218623	0.01	2.18623e-06			103	0.000218623	0.0105466	2.30572e-06			103	0.000218623	0.0050304	1.09976e-06			103	0.000218623	0.00687368	1.50274e-06			0.01343	0	-0.000165361	-0.000330721	-0.000661443	-0.00132			0.01343	0.00087715	0.000936936	0.00106	0.00118				0.01343	0.00106	0.000891146	0.000725786	0.000395065	-0.000266378
104	0.000160014	0.01	1.60014e-06			104	0.000160014	0.0104	1.66415e-06			104	0.000160014	0.00501635	8.02687e-07			104	0.000160014	0.00676018	1.08172e-06			0.01307	0	-0.000152112	-0.000304224	-0.000608447	-0.00122			0.01307	0.000855833	0.000919851	0.00105	0.00118				0.01307	0.00105	0.000895776	0.000743664	0.00043944	-0.000169007
105	0.000101267	0.01	1.01267e-06			105	0.000101267	0.0102532	1.03831e-06			105	0.000101267	0.00500662	5.07005e-07			105	0.000101267	0.0066495	6.73374e-07			0.01269	0	-0.000139233	-0.000278465	-0.00055693	-0.00111			0.01269	0.00083221	0.000899814	0.00104	0.00117				0.01269	0.00104	0.000895791	0.000756559	0.000478094	-7.88364e-05
106	4.24321e-05	0.01	4.24321e-07			106	4.24321e-05	0.0101061	4.28822e-07			106	4.24321e-05	0.00500121	2.12212e-07			106	4.24321e-05	0.00654171	2.77579e-07			0.01227	0	-0.000126755	-0.00025351	-0.00050702	-0.00101			0.01227	0.000806333	0.000876842	0.00102	0.00116				0.01227	0.00102	0.000891103	0.000764348	0.000510838	3.8176e-06
107	-1.64395e-05	0.01	-1.64395e-07			107	-1.64395e-05	0.0099589	-1.63719e-07			107	-1.64395e-05	0.00500014	-8.21998e-08			107	-1.64395e-05	0.00643692	-1.0582e-07			0.01182	0	-0.000114711	-0.000229422	-0.000458844	-0.000917689			0.01182	0.000778261	0.000850962	0.000996363	0.00114				0.01182	0.000996363	0.000881652	0.00076694	0.000537518	7.86737e-05
108	-7.52969e-05	0.01	-7.52969e-07			108	-7.52969e-05	0.00981176	-7.38795e-07			108	-7.52969e-05	0.0050034	-3.7674e-07			108	-7.52969e-05	0.00633522	-4.77022e-07			0.01134	0	-0.000103131	-0.000206262	-0.000412524	-0.000825047			0.01134	0.000748061	0.000822219	0.000970536	0.00112				0.01134	0.000970536	0.000867405	0.000764274	0.000558012	0.000145488
109	-0.000134089	0.01	-1.34089e-06			109	-0.000134089	0.00966478	-1.29594e-06			109	-0.000134089	0.00501098	-6.71918e-07			109	-0.000134089	0.00623669	-8.36272e-07			0.01083	0	-9.20438e-05	-0.000184088	-0.000368175	-0.00073635			0.01083	0.000715804	0.000790671	0.000940406	0.00109				0.01083	0.000940406	0.000848363	0.000756319	0.000572231	0.000204056
110	-0.000192765	0.01	-1.92765e-06			110	-0.000192765	0.00951809	-1.83475e-06			110	-0.000192765	0.0050229	-9.68238e-07			110	-0.000192765	0.00614143	-1.18385e-06			0.0103	0	-8.14776e-05	-0.000162955	-0.00032591	-0.000651821			0.0103	0.000681571	0.000756391	0.000906033	0.00106				0.0103	0.000906033	0.000824556	0.000743078	0.000580123	0.000254212
111	-0.000251274	0.01	-2.51274e-06			111	-0.000251274	0.00937182	-2.35489e-06			111	-0.000251274	0.00503912	-1.2662e-06			111	-0.000251274	0.00604951	-1.52008e-06			0.00974	0	-7.14591e-05	-0.000142918	-0.000285836	-0.000571673			0.00974	0.000645447	0.000719466	0.000867504	0.00102				0.00974	0.000867504	0.000796045	0.000724586	0.000581667	0.000295831
112	-0.000309565	0.01	-3.09565e-06			112	-0.000309565	0.00922609	-2.85607e-06			112	-0.000309565	0.00505964	-1.56629e-06			112	-0.000309565	0.00596101	-1.84532e-06			0.00915	0	-6.20136e-05	-0.000124027	-0.000248054	-0.000496109			0.00915	0.000607527	0.000679997	0.000824936	0.000969875				0.00915	0.000824936	0.000762922	0.000700909	0.000576881	0.000328827
113	-0.000367588	0.01	-3.67588e-06			113	-0.000367588	0.00908103	-3.33808e-06			113	-0.000367588	0.00508445	-1.86898e-06			113	-0.000367588	0.00587601	-2.15995e-06			0.00854	0	-5.31649e-05	-0.00010633	-0.000212659	-0.000425319			0.00854	0.000567909	0.000638098	0.000778475	0.000918852				0.00854	0.000778475	0.00072531	0.000672145	0.000565816	0.000353156
114	-0.000425292	0.01	-4.25292e-06			114	-0.000425292	0.00893677	-3.80074e-06			114	-0.000425292	0.00511351	-2.17474e-06			114	-0.000425292	0.00579458	-2.46439e-06			0.00791	0	-4.49352e-05	-8.98705e-05	-0.000179741	-0.000359482			0.00791	0.000526698	0.000593898	0.000728296	0.000862694				0.00791	0.000728296	0.00068336	0.000638425	0.000548555	0.000368814
115	-0.000482628	0.01	-4.82628e-06			115	-0.000482628	0.00879343	-4.24396e-06			115	-0.000482628	0.00514681	-2.48399e-06			115	-0.000482628	0.0057168	-2.75909e-06			0.00726	0	-3.73455e-05	-7.4691e-05	-0.000149382	-0.000298764			0.00726	0.000484006	0.000547537	0.000674599	0.000801661				0.00726	0.000674599	0.000637254	0.000599908	0.000525217	0.000375835
116	-0.000539546	0.01	-5.39546e-06			116	-0.000539546	0.00865113	-4.66769e-06			116	-0.000539546	0.00518431	-2.79717e-06			116	-0.000539546	0.00564273	-3.04452e-06			0.0066	0	-3.04148e-05	-6.08296e-05	-0.000121659	-0.000243318			0.0066	0.000439948	0.000499169	0.000617612	0.000736055				0.0066	0.000617612	0.000587197	0.000556783	0.000495953	0.000374294
117	-0.000595996	0.01	-5.95996e-06			117	-0.000595996	0.00851001	-5.07193e-06			117	-0.000595996	0.00522598	-3.11467e-06			117	-0.000595996	0.00557244	-3.32115e-06			0.00591	0	-2.41607e-05	-4.83213e-05	-9.66426e-05	-0.000193285			0.00591	0.000394645	0.000448959	0.000557587	0.000666214				0.00591	0.000557587	0.000533426	0.000509265	0.000460944	0.000364301
118	-0.00065193	0.01	-6.5193e-06			118	-0.00065193	0.00837017	-5.45677e-06			118	-0.00065193	0.00527179	-3.43684e-06			118	-0.00065193	0.00550598	-3.58952e-06			0.00521	0	-1.85988e-05	-3.71976e-05	-7.43952e-05	-0.00014879			0.00521	0.000348223	0.000397081	0.000494796	0.000592512				0.00521	0.000494796	0.000476197	0.000457599	0.000420401	0.000346006
119	-0.000707299	0.01	-7.07299e-06			119	-0.000707299	0.00823175	-5.82231e-06			119	-0.000707299	0.0053217	-3.76404e-06			119	-0.000707299	0.00544342	-3.85012e-06			0.0045	0	-1.37433e-05	-2.74866e-05	-5.49732e-05	-0.000109946			0.0045	0.000300811	0.000343719	0.000429535	0.000515352				0.0045	0.000429535	0.000415792	0.000402049	0.000374562	0.000319589
120	-0.000762055	0.01	-7.62055e-06			120	-0.000762055	0.00809486	-6.16873e-06			120	-0.000762055	0.00537567	-4.09655e-06			120	-0.000762055	0.0053848	-4.10352e-06			0.00377	0	-9.60641e-06	-1.92128e-05	-3.84256e-05	-7.68513e-05			0.00377	0.000252542	0.000289067	0.000362118	0.000435168				0.00377	0.000362118	0.000352511	0.000342905	0.000323692	0.000285266
121	-0.000816151	0.01	-8.16151e-06			121	-0.000816151	0.00795962	-6.49625e-06			121	-0.000816151	0.00543364	-4.43466e-06			121	-0.000816151	0.00533019	-4.35024e-06			0.00304	0	-6.19855e-06	-1.23971e-05	-2.47942e-05	-4.95884e-05			0.00304	0.000203553	0.000233326	0.000292873	0.000352419				0.00304	0.000292873	0.000286674	0.000280475	0.000268078	0.000243284
122	-0.000869539	0.01	-8.69539e-06			122	-0.000869539	0.00782615	-6.80515e-06			122	-0.000869539	0.00549556	-4.77861e-06			122	-0.000869539	0.00527962	-4.59083e-06			0.0023	0	-3.52834e-06	-7.05667e-06	-1.41133e-05	-2.82267e-05			0.0023	0.000153983	0.000176703	0.000222143	0.000267583				0.0023	0.000222143	0.000218615	0.000215086	0.00020803	0.000193916
123	-0.000922174	0.01	-9.22174e-06			123	-0.000922174	0.00769456	-7.09573e-06			123	-0.000922174	0.00556139	-5.12857e-06			123	-0.000922174	0.00523314	-4.82586e-06			0.00155	0	-1.6025e-06	-3.205e-06	-6.41e-06	-1.282e-05			0.00155	0.000103972	0.000119409	0.000150284	0.000181158				0.00155	0.000150284	0.000148681	0.000147079	0.000143874	0.000137464
124	-0.00097401	0.01	-9.7401e-06			124	-0.00097401	0.00756497	-7.36836e-06			124	-0.00097401	0.00563107	-5.48472e-06			124	-0.00097401	0.00519079	-5.05588e-06			0.000800998	0	-4.25903e-07	-8.51807e-07	-1.70361e-06	-3.40723e-06			0.000800998	5.36634e-05	6.16616e-05	7.7658e-05	9.36544e-05				0.000800998	7.7658e-05	7.72321e-05	7.68062e-05	7.59544e-05	7.42508e-05
125	-0.001025	0.01	-1.025e-05			125	-0.001025	0.0074375	-7.62345e-06			125	-0.001025	0.00570453	-5.84715e-06			125	-0.001025	0.00515261	-5.28143e-06			4.77795e-05	0	-1.51434e-09	-3.02867e-09	-6.05735e-09	-1.21147e-08			4.77795e-05	3.20123e-06	3.67902e-06	4.6346e-06	5.59018e-06				4.77795e-05	4.6346e-06	4.63309e-06	4.63157e-06	4.62854e-06	4.62249e-06
126	-0.00107511	0.01	-1.07511e-05			126	-0.00107511	0.00731224	-7.86143e-06			126	-0.00107511	0.00578171	-6.21595e-06			126	-0.00107511	0.00511863	-5.50306e-06
127	-0.00112428	0.01	-1.12428e-05			127	-0.00112428	0.00718931	-8.08278e-06			127	-0.00112428	0.00586255	-6.59113e-06			127	-0.00112428	0.00508887	-5.72131e-06
128	-0.00117248	0.01	-1.17248e-05			128	-0.00117248	0.00706881	-8.28801e-06			128	-0.00117248	0.00594697	-6.97268e-06			128	-0.00117248	0.00506338	-5.93669e-06
129	-0.00121966	0.01	-1.21966e-05			129	-0.00121966	0.00695085	-8.47767e-06			129	-0.00121966	0.00603491	-7.36052e-06			129	-0.00121966	0.00504216	-6.14971e-06
130	-0.00126578	0.01	-1.26578e-05			130	-0.00126578	0.00683554	-8.65231e-06			130	-0.00126578	0.00612628	-7.75454e-06			130	-0.00126578	0.00502524	-6.36086e-06
131	-0.00131081	0.01	-1.31081e-05			131	-0.00131081	0.00672297	-8.81255e-06			131	-0.00131081	0.00622101	-8.15457e-06			131	-0.00131081	0.00501262	-6.57061e-06
132	-0.0013547	0.01	-1.3547e-05			132	-0.0013547	0.00661324	-8.95898e-06			132	-0.0013547	0.00631901	-8.56039e-06			132	-0.0013547	0.00500433	-6.77939e-06
133	-0.00139742	0.01	-1.39742e-05			133	-0.00139742	0.00650644	-9.09225e-06			133	-0.00139742	0.0064202	-8.97174e-06			133	-0.00139742	0.00500037	-6.98764e-06
134	-0.00143893	0.01	-1.43893e-05			134	-0.00143893	0.00640267	-9.213e-06			134	-0.00143893	0.0065245	-9.3883e-06			134	-0.00143893	0.00500074	-7.19572e-06
135	-0.00147919	0.01	-1.47919e-05			135	-0.00147919	0.00630202	-9.3219e-06			135	-0.00147919	0.0066318	-9.80971e-06			135	-0.00147919	0.00500545	-7.40401e-06
136	-0.00151817	0.01	-1.51817e-05			136	-0.00151817	0.00620457	-9.4196e-06			136	-0.00151817	0.00674202	-1.02355e-05			136	-0.00151817	0.00501448	-7.61283e-06
137	-0.00155584	0.01	-1.55584e-05			137	-0.00155584	0.00611041	-9.50679e-06			137	-0.00155584	0.00685507	-1.06654e-05			137	-0.00155584	0.00502783	-7.82247e-06
138	-0.00159215	0.01	-1.59215e-05			138	-0.00159215	0.00601962	-9.58415e-06			138	-0.00159215	0.00697084	-1.10986e-05			138	-0.00159215	0.00504548	-8.03317e-06
139	-0.00162709	0.01	-1.62709e-05			139	-0.00162709	0.00593228	-9.65234e-06			139	-0.00162709	0.00708924	-1.15348e-05			139	-0.00162709	0.00506744	-8.24516e-06
140	-0.00166061	0.01	-1.66061e-05			140	-0.00166061	0.00584847	-9.71204e-06			140	-0.00166061	0.00721016	-1.19733e-05			140	-0.00166061	0.00509366	-8.4586e-06
141	-0.0016927	0.01	-1.6927e-05			141	-0.0016927	0.00576825	-9.76392e-06			141	-0.0016927	0.0073335	-1.24134e-05			141	-0.0016927	0.00512414	-8.67363e-06
142	-0.00172332	0.01	-1.72332e-05			142	-0.00172332	0.0056917	-9.80862e-06			142	-0.00172332	0.00745914	-1.28545e-05			142	-0.00172332	0.00515884	-8.89034e-06
143	-0.00175245	0.01	-1.75245e-05			143	-0.00175245	0.00561888	-9.84679e-06			143	-0.00175245	0.00758699	-1.32958e-05			143	-0.00175245	0.00519774	-9.10876e-06
144	-0.00178006	0.01	-1.78006e-05			144	-0.00178006	0.00554986	-9.87906e-06			144	-0.00178006	0.00771693	-1.37366e-05			144	-0.00178006	0.0052408	-9.32891e-06
145	-0.00180612	0.01	-1.80612e-05			145	-0.00180612	0.00548469	-9.90603e-06			145	-0.00180612	0.00784885	-1.4176e-05			145	-0.00180612	0.00528798	-9.55074e-06
146	-0.00183062	0.01	-1.83062e-05			146	-0.00183062	0.00542344	-9.92828e-06			146	-0.00183062	0.00798263	-1.46132e-05			146	-0.00183062	0.00533924	-9.77415e-06
147	-0.00185354	0.01	-1.85354e-05			147	-0.00185354	0.00536615	-9.94637e-06			147	-0.00185354	0.00811816	-1.50473e-05			147	-0.00185354	0.00539455	-9.999e-06
148	-0.00187485	0.01	-1.87485e-05			148	-0.00187485	0.00531288	-9.96084e-06			148	-0.00187485	0.00825532	-1.54775e-05			148	-0.00187485	0.00545384	-1.02251e-05
149	-0.00189453	0.01	-1.89453e-05			149	-0.00189453	0.00526367	-9.97219e-06			149	-0.00189453	0.00839399	-1.59027e-05			149	-0.00189453	0.00551707	-1.04523e-05
150	-0.00191258	0.01	-1.91258e-05			150	-0.00191258	0.00521856	-9.98089e-06			150	-0.00191258	0.00853406	-1.6322e-05			150	-0.00191258	0.00558419	-1.06802e-05
151	-0.00192896	0.01	-1.92896e-05			151	-0.00192896	0.0051776	-9.98738e-06			151	-0.00192896	0.00867539	-1.67345e-05			151	-0.00192896	0.00565514	-1.09085e-05
152	-0.00194368	0.01	-1.94368e-05			152	-0.00194368	0.00514081	-9.99207e-06			152	-0.00194368	0.00881787	-1.71391e-05			152	-0.00194368	0.00572985	-1.1137e-05
153	-0.00195671	0.01	-1.95671e-05			153	-0.00195671	0.00510824	-9.99531e-06			153	-0.00195671	0.00896138	-1.75348e-05			153	-0.00195671	0.00580825	-1.1365e-05
154	-0.00196804	0.01	-1.96804e-05			154	-0.00196804	0.0050799	-9.99745e-06			154	-0.00196804	0.00910579	-1.79205e-05			154	-0.00196804	0.0058903	-1.15923e-05
155	-0.00197767	0.01	-1.97767e-05			155	-0.00197767	0.00505583	-9.99875e-06			155	-0.00197767	0.00925097	-1.82953e-05			155	-0.00197767	0.0059759	-1.18183e-05
156	-0.00198558	0.01	-1.98558e-05			156	-0.00198558	0.00503604	-9.99948e-06			156	-0.00198558	0.0093968	-1.86581e-05			156	-0.00198558	0.00606499	-1.20425e-05
157	-0.00199178	0.01	-1.99178e-05			157	-0.00199178	0.00502055	-9.99983e-06			157	-0.00199178	0.00954315	-1.90078e-05			157	-0.00199178	0.00615749	-1.22644e-05
158	-0.00199625	0.01	-1.99625e-05			158	-0.00199625	0.00500938	-9.99996e-06			158	-0.00199625	0.0096899	-1.93434e-05			158	-0.00199625	0.00625331	-1.24832e-05
159	-0.00199899	0.01	-1.99899e-05			159	-0.00199899	0.00500253	-1e-05			159	-0.00199899	0.00983691	-1.96639e-05			159	-0.00199899	0.00635239	-1.26983e-05
160	-0.00199999	0.01	-1.99999e-05			160	-0.00199999	0.00500001	-1e-05			160	-0.00199999	0.00998407	-1.99681e-05			160	-0.00199999	0.00645463	-1.29092e-05
161	-0.00199927	0.01	-1.99927e-05			161	-0.00199927	0.00500183	-1e-05			161	-0.00199927	0.0101312	-2.02551e-05			161	-0.00199927	0.00655993	-1.31151e-05
162	-0.00199681	0.01	-1.99681e-05			162	-0.00199681	0.00500797	-9.99997e-06			162	-0.00199681	0.0102783	-2.05238e-05			162	-0.00199681	0.00666822	-1.33152e-05
163	-0.00199262	0.01	-1.99262e-05			163	-0.00199262	0.00501845	-9.99986e-06			163	-0.00199262	0.0104251	-2.07733e-05			163	-0.00199262	0.0067794	-1.35088e-05
164	-0.00198671	0.01	-1.98671e-05			164	-0.00198671	0.00503323	-9.99956e-06			164	-0.00198671	0.0105716	-2.10026e-05			164	-0.00198671	0.00689336	-1.36951e-05
165	-0.00197907	0.01	-1.97907e-05			165	-0.00197907	0.00505233	-9.9989e-06			165	-0.00197907	0.0107175	-2.12107e-05			165	-0.00197907	0.00701002	-1.38733e-05
166	-0.00196972	0.01	-1.96972e-05			166	-0.00196972	0.0050757	-9.99771e-06			166	-0.00196972	0.0108629	-2.13968e-05			166	-0.00196972	0.00712927	-1.40427e-05
167	-0.00195866	0.01	-1.95866e-05			167	-0.00195866	0.00510335	-9.99573e-06			167	-0.00195866	0.0110074	-2.15598e-05			167	-0.00195866	0.00725101	-1.42023e-05
168	-0.0019459	0.01	-1.9459e-05			168	-0.0019459	0.00513524	-9.99268e-06			168	-0.0019459	0.0111512	-2.16991e-05			168	-0.0019459	0.00737513	-1.43513e-05
169	-0.00193146	0.01	-1.93146e-05			169	-0.00193146	0.00517134	-9.98826e-06			169	-0.00193146	0.0112939	-2.18137e-05			169	-0.00193146	0.00750152	-1.44889e-05
170	-0.00191535	0.01	-1.91535e-05			170	-0.00191535	0.00521163	-9.98209e-06			170	-0.00191535	0.0114355	-2.19029e-05			170	-0.00191535	0.00763008	-1.46143e-05
171	-0.00189757	0.01	-1.89757e-05			171	-0.00189757	0.00525607	-9.97377e-06			171	-0.00189757	0.0115758	-2.19659e-05			171	-0.00189757	0.00776069	-1.47265e-05
172	-0.00187815	0.01	-1.87815e-05			172	-0.00187815	0.00530461	-9.96288e-06			172	-0.00187815	0.0117148	-2.20022e-05			172	-0.00187815	0.00789324	-1.48247e-05
173	-0.00185711	0.01	-1.85711e-05			173	-0.00185711	0.00535723	-9.94895e-06			173	-0.00185711	0.0118523	-2.2011e-05			173	-0.00185711	0.00802762	-1.49082e-05
174	-0.00183445	0.01	-1.83445e-05			174	-0.00183445	0.00541387	-9.93148e-06			174	-0.00183445	0.0119882	-2.19917e-05			174	-0.00183445	0.00816371	-1.49759e-05
175	-0.00181021	0.01	-1.81021e-05			175	-0.00181021	0.00547448	-9.90995e-06			175	-0.00181021	0.0121224	-2.1944e-05			175	-0.00181021	0.00830138	-1.50272e-05
176	-0.00178439	0.01	-1.78439e-05			176	-0.00178439	0.00553902	-9.88378e-06			176	-0.00178439	0.0122547	-2.18672e-05			176	-0.00178439	0.00844053	-1.50612e-05
177	-0.00175703	0.01	-1.75703e-05			177	-0.00175703	0.00560742	-9.85242e-06			177	-0.00175703	0.0123851	-2.1761e-05			177	-0.00175703	0.00858103	-1.50772e-05
178	-0.00172815	0.01	-1.72815e-05			178	-0.00172815	0.00567962	-9.81524e-06			178	-0.00172815	0.0125134	-2.1625e-05			178	-0.00172815	0.00872276	-1.50742e-05
179	-0.00169777	0.01	-1.69777e-05			179	-0.00169777	0.00575557	-9.77164e-06			179	-0.00169777	0.0126395	-2.1459e-05			179	-0.00169777	0.0088656	-1.50518e-05
180	-0.00166592	0.01	-1.66592e-05			180	-0.00166592	0.0058352	-9.72098e-06			180	-0.00166592	0.0127634	-2.12627e-05			180	-0.00166592	0.00900942	-1.5009e-05
181	-0.00163262	0.01	-1.63262e-05			181	-0.00163262	0.00591844	-9.66259e-06			181	-0.00163262	0.0128848	-2.1036e-05			181	-0.00163262	0.0091541	-1.49452e-05
182	-0.00159792	0.01	-1.59792e-05			182	-0.00159792	0.00600521	-9.59582e-06			182	-0.00159792	0.0130038	-2.07789e-05			182	-0.00159792	0.00929951	-1.48598e-05
183	-0.00156182	0.01	-1.56182e-05			183	-0.00156182	0.00609545	-9.52e-06			183	-0.00156182	0.0131201	-2.04913e-05			183	-0.00156182	0.00944553	-1.47522e-05
184	-0.00152437	0.01	-1.52437e-05			184	-0.00152437	0.00618906	-9.43445e-06			184	-0.00152437	0.0132337	-2.01732e-05			184	-0.00152437	0.00959203	-1.46218e-05
185	-0.00148561	0.01	-1.48561e-05			185	-0.00148561	0.00628598	-9.3385e-06			185	-0.00148561	0.0133446	-1.98248e-05			185	-0.00148561	0.00973888	-1.44681e-05
186	-0.00144555	0.01	-1.44555e-05			186	-0.00144555	0.00638612	-9.23147e-06			186	-0.00144555	0.0134525	-1.94463e-05			186	-0.00144555	0.00988596	-1.42907e-05
187	-0.00140424	0.01	-1.40424e-05			187	-0.00140424	0.00648939	-9.11269e-06			187	-0.00140424	0.0135575	-1.9038e-05			187	-0.00140424	0.0100331	-1.4089e-05
188	-0.00136172	0.01	-1.36172e-05			188	-0.00136172	0.0065957	-8.98149e-06			188	-0.00136172	0.0136594	-1.86002e-05			188	-0.00136172	0.0101803	-1.38627e-05
189	-0.00131801	0.01	-1.31801e-05			189	-0.00131801	0.00670496	-8.83724e-06			189	-0.00131801	0.0137581	-1.81333e-05			189	-0.00131801	0.0103273	-1.36115e-05
190	-0.00127317	0.01	-1.27317e-05			190	-0.00127317	0.00681708	-8.67929e-06			190	-0.00127317	0.0138535	-1.76378e-05			190	-0.00127317	0.010474	-1.33351e-05
191	-0.00122722	0.01	-1.22722e-05			191	-0.00122722	0.00693196	-8.50702e-06			191	-0.00122722	0.0139456	-1.71143e-05			191	-0.00122722	0.0106203	-1.30334e-05
192	-0.0011802	0.01	-1.1802e-05			192	-0.0011802	0.00704949	-8.31984e-06			192	-0.0011802	0.0140343	-1.65633e-05			192	-0.0011802	0.010766	-1.27061e-05
193	-0.00113217	0.01	-1.13217e-05			193	-0.00113217	0.00716958	-8.11717e-06			193	-0.00113217	0.0141195	-1.59856e-05			193	-0.00113217	0.0109111	-1.23532e-05
194	-0.00108315	0.01	-1.08315e-05			194	-0.00108315	0.00729212	-7.89847e-06			194	-0.00108315	0.0142011	-1.53819e-05			194	-0.00108315	0.0110554	-1.19747e-05
195	-0.0010332	0.01	-1.0332e-05			195	-0.0010332	0.00741701	-7.66322e-06			195	-0.0010332	0.0142791	-1.47531e-05			195	-0.0010332	0.0111988	-1.15706e-05
196	-0.000982345	0.01	-9.82345e-06			196	-0.000982345	0.00754414	-7.41095e-06			196	-0.000982345	0.0143534	-1.40999e-05			196	-0.000982345	0.0113412	-1.1141e-05
197	-0.000930643	0.01	-9.30643e-06			197	-0.000930643	0.00767339	-7.14119e-06			197	-0.000930643	0.0144239	-1.34235e-05			197	-0.000930643	0.0114824	-1.0686e-05
198	-0.000878135	0.01	-8.78135e-06			198	-0.000878135	0.00780466	-6.85355e-06			198	-0.000878135	0.0144905	-1.27246e-05			198	-0.000878135	0.0116223	-1.02059e-05
199	-0.000824865	0.01	-8.24865e-06			199	-0.000824865	0.00793784	-6.54765e-06			199	-0.000824865	0.0145533	-1.20045e-05			199	-0.000824865	0.0117608	-9.70107e-06
200	-0.000770881	0.01	-7.70881e-06			200	-0.000770881	0.0080728	-6.22317e-06			200	-0.000770881	0.0146121	-1.12642e-05			200	-0.000770881	0.0118978	-9.17177e-06
201	-0.000716229	0.01	-7.16229e-06			201	-0.000716229	0.00820943	-5.87983e-06			201	-0.000716229	0.014667	-1.05049e-05			201	-0.000716229	0.0120331	-8.61846e-06
202	-0.000660957	0.01	-6.60957e-06			202	-0.000660957	0.00834761	-5.51741e-06			202	-0.000660957	0.0147178	-9.72779e-06			202	-0.000660957	0.0121667	-8.04164e-06
203	-0.000605111	0.01	-6.05111e-06			203	-0.000605111	0.00848722	-5.13571e-06			203	-0.000605111	0.0147645	-8.93414e-06			203	-0.000605111	0.0122984	-7.44188e-06
204	-0.000548742	0.01	-5.48742e-06			204	-0.000548742	0.00862815	-4.73462e-06			204	-0.000548742	0.014807	-8.12523e-06			204	-0.000548742	0.0124281	-6.8198e-06
205	-0.000491896	0.01	-4.91896e-06			205	-0.000491896	0.00877026	-4.31406e-06			205	-0.000491896	0.0148454	-7.30242e-06			205	-0.000491896	0.0125557	-6.17609e-06
206	-0.000434625	0.01	-4.34625e-06			206	-0.000434625	0.00891344	-3.874e-06			206	-0.000434625	0.0148796	-6.46706e-06			206	-0.000434625	0.012681	-5.5115e-06
207	-0.000376977	0.01	-3.76977e-06			207	-0.000376977	0.00905756	-3.41449e-06			207	-0.000376977	0.0149096	-5.62058e-06			207	-0.000376977	0.0128041	-4.82685e-06
208	-0.000319002	0.01	-3.19002e-06			208	-0.000319002	0.00920249	-2.93562e-06			208	-0.000319002	0.0149354	-4.76441e-06			208	-0.000319002	0.0129247	-4.12302e-06
209	-0.000260751	0.01	-2.60751e-06			209	-0.000260751	0.00934812	-2.43753e-06			209	-0.000260751	0.0149568	-3.9e-06			209	-0.000260751	0.0130428	-3.40093e-06
210	-0.000202274	0.01	-2.02274e-06			210	-0.000202274	0.00949431	-1.92045e-06			210	-0.000202274	0.014974	-3.02885e-06			210	-0.000202274	0.0131583	-2.66158e-06
211	-0.000143622	0.01	-1.43622e-06			211	-0.000143622	0.00964095	-1.38465e-06			211	-0.000143622	0.0149868	-2.15243e-06			211	-0.000143622	0.013271	-1.90601e-06
212	-8.48451e-05	0.01	-8.48451e-07			212	-8.48451e-05	0.00978789	-8.30455e-07			212	-8.48451e-05	0.0149953	-1.27228e-06			212	-8.48451e-05	0.0133809	-1.1353e-06
213	-2.59949e-05	0.01	-2.59949e-07			213	-2.59949e-05	0.00993501	-2.58259e-07			213	-2.59949e-05	0.0149995	-3.89911e-07			213	-2.59949e-05	0.0134879	-3.50615e-07
214	3.28779e-05	0.01	3.28779e-07			214	3.28779e-05	0.0100822	3.31481e-07			214	3.28779e-05	0.0149994	4.93148e-07			214	3.28779e-05	0.0135918	4.4687e-07
215	9.17222e-05	0.01	9.17222e-07			215	9.17222e-05	0.0102293	9.38254e-07			215	9.17222e-05	0.0149949	1.37537e-06			215	9.17222e-05	0.0136926	1.25592e-06
216	0.000150487	0.01	1.50487e-06			216	0.000150487	0.0103762	1.56149e-06			216	0.000150487	0.0149861	2.25522e-06			216	0.000150487	0.0137902	2.07525e-06
217	0.000209121	0.01	2.09121e-06			217	0.000209121	0.0105228	2.20054e-06			217	0.000209121	0.014973	3.13118e-06			217	0.000209121	0.0138846	2.90356e-06
218	0.000267575	0.01	2.67575e-06			218	0.000267575	0.0106689	2.85474e-06			218	0.000267575	0.0149556	4.00173e-06			218	0.000267575	0.0139756	3.7395e-06
219	0.000325796	0.01	3.25796e-06			219	0.000325796	0.0108145	3.52332e-06			219	0.000325796	0.0149339	4.86539e-06			219	0.000325796	0.0140631	4.5817e-06
220	0.000383735	0.01	3.83735e-06			220	0.000383735	0.0109593	4.20548e-06			220	0.000383735	0.0149079	5.72067e-06			220	0.000383735	0.0141471	5.42873e-06
221	0.000441342	0.01	4.41342e-06			221	0.000441342	0.0111034	4.90037e-06			221	0.000441342	0.0148776	6.56611e-06			221	0.000441342	0.0142275	6.27919e-06
222	0.000498566	0.01	4.98566e-06			222	0.000498566	0.0112464	5.60708e-06			222	0.000498566	0.0148431	7.40028e-06			222	0.000498566	0.0143043	7.13161e-06
223	0.000555358	0.01	5.55358e-06			223	0.000555358	0.0113884	6.32463e-06			223	0.000555358	0.0148045	8.22178e-06			223	0.000555358	0.0143773	7.98453e-06
224	0.000611669	0.01	6.11669e-06			224	0.000611669	0.0115292	7.05203e-06			224	0.000611669	0.0147616	9.02923e-06			224	0.000611669	0.0144465	8.83648e-06
225	0.00066745	0.01	6.6745e-06			225	0.00066745	0.0116686	7.78822e-06			225	0.00066745	0.0147147	9.82131e-06			225	0.00066745	0.0145119	9.68595e-06
226	0.000722652	0.01	7.22652e-06			226	0.000722652	0.0118066	8.53209e-06			226	0.000722652	0.0146636	1.05967e-05			226	0.000722652	0.0145733	1.05315e-05
227	0.000777229	0.01	7.77229e-06			227	0.000777229	0.0119431	9.2825e-06			227	0.000777229	0.0146085	1.13542e-05			227	0.000777229	0.0146309	1.13715e-05
228	0.000831131	0.01	8.31131e-06			228	0.000831131	0.0120778	1.00383e-05			228	0.000831131	0.0145495	1.20925e-05			228	0.000831131	0.0146843	1.22046e-05
229	0.000884314	0.01	8.84314e-06			229	0.000884314	0.0122108	1.07982e-05			229	0.000884314	0.0144864	1.28106e-05			229	0.000884314	0.0147338	1.30293e-05
230	0.000936731	0.01	9.36731e-06			230	0.000936731	0.0123418	1.1561e-05			230	0.000936731	0.0144195	1.35072e-05			230	0.000936731	0.0147791	1.3844e-05
231	0.000988335	0.01	9.88335e-06			231	0.000988335	0.0124708	1.23254e-05			231	0.000988335	0.0143488	1.41814e-05			231	0.000988335	0.0148203	1.46474e-05
232	0.00103908	0.01	1.03908e-05			232	0.00103908	0.0125977	1.30901e-05			232	0.00103908	0.0142743	1.48322e-05			232	0.00103908	0.0148573	1.5438e-05
233	0.00108893	0.01	1.08893e-05			233	0.00108893	0.0127223	1.38537e-05			233	0.00108893	0.0141961	1.54586e-05			233	0.00108893	0.0148901	1.62143e-05
234	0.00113784	0.01	1.13784e-05			234	0.00113784	0.0128446	1.4615e-05			234	0.00113784	0.0141142	1.60597e-05			234	0.00113784	0.0149187	1.6975e-05
235	0.00118575	0.01	1.18575e-05			235	0.00118575	0.0129644	1.53726e-05			235	0.00118575	0.0140288	1.66347e-05			235	0.00118575	0.014943	1.77187e-05
236	0.00123265	0.01	1.23265e-05			236	0.00123265	0.0130816	1.6125e-05			236	0.00123265	0.0139399	1.7183e-05			236	0.00123265	0.014963	1.84441e-05
237	0.00127847	0.01	1.27847e-05			237	0.00127847	0.0131962	1.68709e-05			237	0.00127847	0.0138476	1.77037e-05			237	0.00127847	0.0149787	1.91498e-05
238	0.00132318	0.01	1.32318e-05			238	0.00132318	0.013308	1.76089e-05			238	0.00132318	0.013752	1.81964e-05			238	0.00132318	0.0149901	1.98347e-05
239	0.00136675	0.01	1.36675e-05			239	0.00136675	0.0134169	1.83376e-05			239	0.00136675	0.0136531	1.86603e-05			239	0.00136675	0.0149972	2.04975e-05
240	0.00140914	0.01	1.40914e-05			240	0.00140914	0.0135228	1.90555e-05			240	0.00140914	0.013551	1.90952e-05			240	0.00140914	0.015	2.1137e-05
241	0.0014503	0.01	1.4503e-05			241	0.0014503	0.0136257	1.97614e-05			241	0.0014503	0.0134458	1.95005e-05			241	0.0014503	0.0149984	2.17522e-05
242	0.00149021	0.01	1.49021e-05			242	0.00149021	0.0137255	2.04539e-05			242	0.00149021	0.0133377	1.98759e-05			242	0.00149021	0.0149925	2.23419e-05
243	0.00152882	0.01	1.52882e-05			243	0.00152882	0.0138221	2.11315e-05			243	0.00152882	0.0132267	2.02213e-05			243	0.00152882	0.0149822	2.29052e-05
244	0.00156611	0.01	1.56611e-05			244	0.00156611	0.0139153	2.17929e-05			244	0.00156611	0.0131129	2.05362e-05			244	0.00156611	0.0149677	2.34411e-05
245	0.00160205	0.01	1.60205e-05			245	0.00160205	0.0140051	2.24368e-05			245	0.00160205	0.0129964	2.08208e-05			245	0.00160205	0.0149488	2.39487e-05
246	0.00163659	0.01	1.63659e-05			246	0.00163659	0.0140915	2.3062e-05			246	0.00163659	0.0128772	2.10748e-05			246	0.00163659	0.0149257	2.44272e-05
247	0.00166972	0.01	1.66972e-05			247	0.00166972	0.0141743	2.36671e-05			247	0.00166972	0.0127556	2.12983e-05			247	0.00166972	0.0148983	2.48759e-05
248	0.0017014	0.01	1.7014e-05			248	0.0017014	0.0142535	2.42509e-05			248	0.0017014	0.0126316	2.14915e-05			248	0.0017014	0.0148666	2.5294e-05
249	0.00173161	0.01	1.73161e-05			249	0.00173161	0.014329	2.48122e-05			249	0.00173161	0.0125054	2.16544e-05			249	0.00173161	0.0148307	2.5681e-05
250	0.00176031	0.01	1.76031e-05			250	0.00176031	0.0144008	2.53498e-05			250	0.00176031	0.0123769	2.17872e-05			250	0.00176031	0.0147907	2.60362e-05
251	0.00178749	0.01	1.78749e-05			251	0.00178749	0.0144687	2.58627e-05			251	0.00178749	0.0122464	2.18904e-05			251	0.00178749	0.0147464	2.63591e-05
252	0.00181312	0.01	1.81312e-05			252	0.00181312	0.0145328	2.63498e-05			252	0.00181312	0.012114	2.19641e-05			252	0.00181312	0.0146981	2.66495e-05
253	0.00183718	0.01	1.83718e-05			253	0.00183718	0.014593	2.68099e-05			253	0.00183718	0.0119797	2.20089e-05			253	0.00183718	0.0146457	2.69069e-05
254	0.00185965	0.01	1.85965e-05			254	0.00185965	0.0146491	2.72423e-05			254	0.00185965	0.0118437	2.20252e-05			254	0.00185965	0.0145893	2.7131e-05
255	0.00188051	0.01	1.88051e-05			255	0.00188051	0.0147013	2.76459e-05			255	0.00188051	0.0117061	2.20134e-05			255	0.00188051	0.0145289	2.73217e-05
256	0.00189974	0.01	1.89974e-05			256	0.00189974	0.0147493	2.80199e-05			256	0.00189974	0.011567	2.19743e-05			256	0.00189974	0.0144646	2.74789e-05
257	0.00191732	0.01	1.91732e-05			257	0.00191732	0.0147933	2.83635e-05			257	0.00191732	0.0114266	2.19084e-05			257	0.00191732	0.0143964	2.76024e-05
258	0.00193324	0.01	1.93324e-05			258	0.00193324	0.0148331	2.86759e-05			258	0.00193324	0.0112849	2.18165e-05			258	0.00193324	0.0143244	2.76924e-05
259	0.00194748	0.01	1.94748e-05			259	0.00194748	0.0148687	2.89566e-05			259	0.00194748	0.0111422	2.16992e-05			259	0.00194748	0.0142486	2.7749e-05
260	0.00196004	0.01	1.96004e-05			260	0.00196004	0.0149001	2.92048e-05			260	0.00196004	0.0109984	2.15573e-05			260	0.00196004	0.0141692	2.77722e-05
261	0.0019709	0.01	1.9709e-05			261	0.0019709	0.0149273	2.94201e-05			261	0.0019709	0.0108537	2.13917e-05			261	0.0019709	0.0140862	2.77624e-05
262	0.00198005	0.01	1.98005e-05			262	0.00198005	0.0149501	2.9602e-05			262	0.00198005	0.0107084	2.12031e-05			262	0.00198005	0.0139996	2.77199e-05
263	0.00198749	0.01	1.98749e-05			263	0.00198749	0.0149687	2.97501e-05			263	0.00198749	0.0105624	2.09926e-05			263	0.00198749	0.0139095	2.7645e-05
264	0.0019932	0.01	1.9932e-05			264	0.0019932	0.014983	2.98641e-05			264	0.0019932	0.0104159	2.0761e-05			264	0.0019932	0.0138161	2.75382e-05
265	0.00199719	0.01	1.99719e-05			265	0.00199719	0.014993	2.99438e-05			265	0.00199719	0.0102691	2.05093e-05			265	0.00199719	0.0137193	2.74001e-05
266	0.00199944	0.01	1.99944e-05			266	0.00199944	0.0149986	2.99889e-05			266	0.00199944	0.010122	2.02384e-05			266	0.00199944	0.0136194	2.72312e-05
267	0.00199997	0.01	1.99997e-05			267	0.00199997	0.0149999	2.99993e-05			267	0.00199997	0.00997483	1.99493e-05			267	0.00199997	0.0135163	2.70321e-05
268	0.00199876	0.01	1.99876e-05			268	0.00199876	0.0149969	2.99751e-05			268	0.00199876	0.00982767	1.96431e-05			268	0.00199876	0.0134101	2.68036e-05
269	0.00199581	0.01	1.99581e-05			269	0.00199581	0.0149895	2.99163e-05			269	0.00199581	0.00968067	1.93208e-05			269	0.00199581	0.013301	2.65464e-05
270	0.00199114	0.01	1.99114e-05			270	0.00199114	0.0149779	2.98231e-05			270	0.00199114	0.00953394	1.89834e-05			270	0.00199114	0.0131891	2.62613e-05
271	0.00198475	0.01	1.98475e-05			271	0.00198475	0.0149619	2.96955e-05			271	0.00198475	0.00938762	1.8632e-05			271	0.00198475	0.0130743	2.59492e-05
272	0.00197663	0.01	1.97663e-05			272	0.00197663	0.0149416	2.9534e-05			272	0.00197663	0.00924183	1.82677e-05			272	0.00197663	0.0129569	2.56111e-05
273	0.0019668	0.01	1.9668e-05			273	0.0019668	0.014917	2.93388e-05			273	0.0019668	0.00909669	1.78914e-05			273	0.0019668	0.012837	2.52478e-05
274	0.00195527	0.01	1.95527e-05			274	0.00195527	0.0148882	2.91104e-05			274	0.00195527	0.00895234	1.75042e-05			274	0.00195527	0.0127146	2.48604e-05
275	0.00194204	0.01	1.94204e-05			275	0.00194204	0.0148551	2.88492e-05			275	0.00194204	0.00880889	1.71072e-05			275	0.00194204	0.0125898	2.44499e-05
276	0.00192713	0.01	1.92713e-05			276	0.00192713	0.0148178	2.85559e-05			276	0.00192713	0.00866648	1.67014e-05			276	0.00192713	0.0124628	2.40174e-05
277	0.00191055	0.01	1.91055e-05			277	0.00191055	0.0147764	2.8231e-05			277	0.00191055	0.00852522	1.62879e-05			277	0.00191055	0.0123337	2.35641e-05
278	0.00189232	0.01	1.89232e-05			278	0.00189232	0.0147308	2.78753e-05			278	0.00189232	0.00838524	1.58675e-05			278	0.00189232	0.0122025	2.3091e-05
279	0.00187244	0.01	1.87244e-05			279	0.00187244	0.0146811	2.74895e-05			279	0.00187244	0.00824666	1.54414e-05			279	0.00187244	0.0120694	2.25993e-05
280	0.00185094	0.01	1.85094e-05			280	0.00185094	0.0146274	2.70744e-05			280	0.00185094	0.0081096	1.50104e-05			280	0.00185094	0.0119345	2.20902e-05
281	0.00182784	0.01	1.82784e-05			281	0.00182784	0.0145696	2.66309e-05			281	0.00182784	0.00797417	1.45755e-05			281	0.00182784	0.011798	2.15649e-05
282	0.00180316	0.01	1.80316e-05			282	0.00180316	0.0145079	2.616e-05			282	0.00180316	0.00784051	1.41377e-05			282	0.00180316	0.0116599	2.10246e-05
283	0.00177691	0.01	1.77691e-05			283	0.00177691	0.0144423	2.56626e-05			283	0.00177691	0.00770871	1.36977e-05			283	0.00177691	0.0115204	2.04706e-05
284	0.00174912	0.01	1.74912e-05			284	0.00174912	0.0143728	2.51398e-05			284	0.00174912	0.0075789	1.32564e-05			284	0.00174912	0.0113795	1.99041e-05
285	0.00171982	0.01	1.71982e-05			285	0.00171982	0.0142995	2.45926e-05			285	0.00171982	0.00745118	1.28147e-05			285	0.00171982	0.0112375	1.93264e-05
286	0.00168902	0.01	1.68902e-05			286	0.00168902	0.0142226	2.40222e-05			286	0.00168902	0.00732568	1.23732e-05			286	0.00168902	0.0110943	1.87386e-05
287	0.00165677	0.01	1.65677e-05			287	0.00165677	0.0141419	2.34299e-05			287	0.00165677	0.00720249	1.19328e-05			287	0.00165677	0.0109503	1.8142e-05
288	0.00162307	0.01	1.62307e-05			288	0.00162307	0.0140577	2.28167e-05			288	0.00162307	0.00708173	1.14942e-05			288	0.00162307	0.0108054	1.75379e-05
289	0.00158798	0.01	1.58798e-05			289	0.00158798	0.0139699	2.21839e-05			289	0.00158798	0.00696349	1.10579e-05			289	0.00158798	0.0106598	1.69275e-05
290	0.0015515	0.01	1.5515e-05			290	0.0015515	0.0138788	2.15329e-05			290	0.0015515	0.00684789	1.06245e-05			290	0.0015515	0.0105136	1.63119e-05
291	0.00151368	0.01	1.51368e-05			291	0.00151368	0.0137842	2.08649e-05			291	0.00151368	0.00673502	1.01947e-05			291	0.00151368	0.010367	1.56923e-05
292	0.00147455	0.01	1.47455e-05			292	0.00147455	0.0136864	2.01812e-05			292	0.00147455	0.00662497	9.76885e-06			292	0.00147455	0.0102201	1.507e-05
293	0.00143414	0.01	1.43414e-05			293	0.00143414	0.0135854	1.94833e-05			293	0.00143414	0.00651785	9.34752e-06			293	0.00143414	0.0100729	1.4446e-05
294	0.00139249	0.01	1.39249e-05			294	0.00139249	0.0134812	1.87725e-05			294	0.00139249	0.00641375	8.93109e-06			294	0.00139249	0.00992577	1.38215e-05
295	0.00134963	0.01	1.34963e-05			295	0.00134963	0.0133741	1.80501e-05			295	0.00134963	0.00631276	8.5199e-06			295	0.00134963	0.00977865	1.31976e-05
296	0.0013056	0.01	1.3056e-05			296	0.0013056	0.013264	1.73176e-05			296	0.0013056	0.00621496	8.11428e-06			296	0.0013056	0.00963172	1.25752e-05
297	0.00126045	0.01	1.26045e-05			297	0.00126045	0.0131511	1.65763e-05			297	0.00126045	0.00612044	7.71448e-06			297	0.00126045	0.00948512	1.19555e-05
298	0.0012142	0.01	1.2142e-05			298	0.0012142	0.0130355	1.58276e-05			298	0.0012142	0.00602928	7.32073e-06			298	0.0012142	0.00933896	1.13393e-05
299	0.00116689	0.01	1.16689e-05			299	0.00116689	0.0129172	1.5073e-05			299	0.00116689	0.00594157	6.93317e-06			299	0.00116689	0.00919337	1.07277e-05
300	0.00111858	0.01	1.11858e-05			300	0.00111858	0.0127964	1.43138e-05			300	0.00111858	0.00585736	6.55192e-06			300	0.00111858	0.00904848	1.01214e-05
301	0.00106929	0.01	1.06929e-05			301	0.00106929	0.0126732	1.35514e-05			301	0.00106929	0.00577675	6.17705e-06			301	0.00106929	0.00890441	9.52144e-06
302	0.00101908	0.01	1.01908e-05			302	0.00101908	0.0125477	1.27872e-05			302	0.00101908	0.0056998	5.80858e-06			302	0.00101908	0.0087613	8.92851e-06
303	0.000967992	0.01	9.67992e-06			303	0.000967992	0.01242	1.20224e-05			303	0.000967992	0.00562658	5.44648e-06			303	0.000967992	0.00861926	8.34337e-06
304	0.00091606	0.01	9.1606e-06			304	0.00091606	0.0122902	1.12585e-05			304	0.00091606	0.00555714	5.09068e-06			304	0.00091606	0.00847841	7.76674e-06
305	0.000863335	0.01	8.63335e-06			305	0.000863335	0.0121583	1.04967e-05			305	0.000863335	0.00549156	4.74105e-06			305	0.000863335	0.00833888	7.19925e-06
306	0.000809861	0.01	8.09861e-06			306	0.000809861	0.0120247	9.7383e-06			306	0.000809861	0.00542988	4.39745e-06			306	0.000809861	0.0082008	6.64151e-06
307	0.000755686	0.01	7.55686e-06			307	0.000755686	0.0118892	8.98451e-06			307	0.000755686	0.00537216	4.05966e-06			307	0.000755686	0.00806427	6.09405e-06
308	0.000700856	0.01	7.00856e-06			308	0.000700856	0.0117521	8.23656e-06			308	0.000700856	0.00531845	3.72747e-06			308	0.000700856	0.00792942	5.55738e-06
309	0.000645418	0.01	6.45418e-06			309	0.000645418	0.0116135	7.4956e-06			309	0.000645418	0.0052688	3.40058e-06			309	0.000645418	0.00779636	5.03191e-06
310	0.000589422	0.01	5.89422e-06			310	0.000589422	0.0114736	6.76276e-06			310	0.000589422	0.00522324	3.07869e-06			310	0.000589422	0.00766521	4.51804e-06
311	0.000532914	0.01	5.32914e-06			311	0.000532914	0.0113323	6.03914e-06			311	0.000532914	0.00518183	2.76147e-06			311	0.000532914	0.00753609	4.01609e-06
312	0.000475945	0.01	4.75945e-06			312	0.000475945	0.0111899	5.32576e-06			312	0.000475945	0.00514459	2.44854e-06			312	0.000475945	0.0074091	3.52632e-06
313	0.000418564	0.01	4.18564e-06			313	0.000418564	0.0110464	4.62363e-06			313	0.000418564	0.00511156	2.13951e-06			313	0.000418564	0.00728435	3.04897e-06
314	0.000360819	0.01	3.60819e-06			314	0.000360819	0.010902	3.93367e-06			314	0.000360819	0.00508276	1.83396e-06			314	0.000360819	0.00716196	2.58417e-06
315	0.000302762	0.01	3.02762e-06			315	0.000302762	0.0107569	3.25679e-06			315	0.000302762	0.00505823	1.53144e-06			315	0.000302762	0.00704203	2.13206e-06
316	0.000244443	0.01	2.44443e-06			316	0.000244443	0.0106111	2.59381e-06			316	0.000244443	0.00503797	1.2315e-06			316	0.000244443	0.00692466	1.69269e-06
317	0.000185912	0.01	1.85912e-06			317	0.000185912	0.0104648	1.94553e-06			317	0.000185912	0.00502202	9.33655e-07			317	0.000185912	0.00680996	1.26605e-06
318	0.00012722	0.01	1.2722e-06			318	0.00012722	0.010318	1.31266e-06			318	0.00012722	0.00501038	6.3742e-07			318	0.00012722	0.00669802	8.52121e-07
319	6.84176e-05	0.01	6.84176e-07			319	6.84176e-05	0.010171	6.95878e-07			319	6.84176e-05	0.00500306	3.42298e-07			319	6.84176e-05	0.00658894	4.50799e-07
320	9.55589e-06	0.01	9.55589e-08			320	9.55589e-06	0.0100239	9.57871e-08			320	9.55589e-06	0.00500008	4.77802e-08			320	9.55589e-06	0.00648281	6.1949e-08
321	-4.93141e-05	0.01	-4.93141e-07			321	-4.93141e-05	0.00987671	-4.87061e-07			321	-4.93141e-05	0.00500142	-2.46641e-07			321	-4.93141e-05	0.00637974	-3.14611e-07
322	-0.000108141	0.01	-1.08141e-06			322	-0.000108141	0.00972965	-1.05218e-06			322	-0.000108141	0.0050071	-5.41474e-07			322	-0.000108141	0.0062798	-6.79106e-07
323	-0.000166875	0.01	-1.66875e-06			323	-0.000166875	0.00958281	-1.59913e-06			323	-0.000166875	0.0050171	-8.37228e-07			323	-0.000166875	0.00618308	-1.0318e-06
324	-0.000225464	0.01	-2.25464e-06			324	-0.000225464	0.00943634	-2.12755e-06			324	-0.000225464	0.00503143	-1.1344e-06			324	-0.000225464	0.00608968	-1.373e-06
325	-0.000283857	0.01	-2.83857e-06			325	-0.000283857	0.00929036	-2.63714e-06			325	-0.000283857	0.00505005	-1.43349e-06			325	-0.000283857	0.00599966	-1.70305e-06
326	-0.000342005	0.01	-3.42005e-06			326	-0.000342005	0.00914499	-3.12763e-06			326	-0.000342005	0.00507297	-1.73498e-06			326	-0.000342005	0.0059131	-2.02231e-06
327	-0.000399856	0.01	-3.99856e-06			327	-0.000399856	0.00900036	-3.59885e-06			327	-0.000399856	0.00510015	-2.03933e-06			327	-0.000399856	0.00583009	-2.3312e-06
328	-0.000457361	0.01	-4.57361e-06			328	-0.000457361	0.0088566	-4.05066e-06			328	-0.000457361	0.00513158	-2.34699e-06			328	-0.000457361	0.00575069	-2.63014e-06
329	-0.000514469	0.01	-5.14469e-06			329	-0.000514469	0.00871383	-4.483e-06			329	-0.000514469	0.00516723	-2.65838e-06			329	-0.000514469	0.00567498	-2.9196e-06
330	-0.000571132	0.01	-5.71132e-06			330	-0.000571132	0.00857217	-4.89584e-06			330	-0.000571132	0.00520707	-2.97392e-06			330	-0.000571132	0.00560301	-3.20006e-06
331	-0.0006273	0.01	-6.273e-06			331	-0.0006273	0.00843175	-5.28924e-06			331	-0.0006273	0.00525106	-3.29399e-06			331	-0.0006273	0.00553485	-3.47201e-06
332	-0.000682924	0.01	-6.82924e-06			332	-0.000682924	0.00829269	-5.66328e-06			332	-0.000682924	0.00529916	-3.61893e-06			332	-0.000682924	0.00547056	-3.73598e-06
333	-0.000737957	0.01	-7.37957e-06			333	-0.000737957	0.00815511	-6.01812e-06			333	-0.000737957	0.00535134	-3.94906e-06			333	-0.000737957	0.00541019	-3.99249e-06
334	-0.00079235	0.01	-7.9235e-06			334	-0.00079235	0.00801913	-6.35395e-06			334	-0.00079235	0.00540755	-4.28467e-06			334	-0.00079235	0.00535381	-4.24209e-06
335	-0.000846056	0.01	-8.46056e-06			335	-0.000846056	0.00788486	-6.67103e-06			335	-0.000846056	0.00546773	-4.62601e-06			335	-0.000846056	0.00530144	-4.48532e-06
336	-0.00089903	0.01	-8.9903e-06			336	-0.00089903	0.00775243	-6.96966e-06			336	-0.00089903	0.00553185	-4.97329e-06			336	-0.00089903	0.00525315	-4.72274e-06
337	-0.000951224	0.01	-9.51224e-06			337	-0.000951224	0.00762194	-7.25017e-06			337	-0.000951224	0.00559983	-5.32669e-06			337	-0.000951224	0.00520898	-4.9549e-06
338	-0.00100259	0.01	-1.00259e-05			338	-0.00100259	0.00749352	-7.51295e-06			338	-0.00100259	0.00567163	-5.68634e-06			338	-0.00100259	0.00516895	-5.18236e-06
339	-0.0010531	0.01	-1.0531e-05			339	-0.0010531	0.00736726	-7.75843e-06			339	-0.0010531	0.00574718	-6.05232e-06			339	-0.0010531	0.00513311	-5.40565e-06
340	-0.00110268	0.01	-1.10268e-05			340	-0.00110268	0.00724329	-7.98706e-06			340	-0.00110268	0.00582641	-6.42469e-06			340	-0.00110268	0.00510149	-5.62533e-06
341	-0.00115132	0.01	-1.15132e-05			341	-0.00115132	0.00712171	-8.19935e-06			341	-0.00115132	0.00590926	-6.80343e-06			341	-0.00115132	0.00507411	-5.84191e-06
342	-0.00119895	0.01	-1.19895e-05			342	-0.00119895	0.00700262	-8.39581e-06			342	-0.00119895	0.00599565	-7.18851e-06			342	-0.00119895	0.005051	-6.05591e-06
343	-0.00124555	0.01	-1.24555e-05			343	-0.00124555	0.00688612	-8.57701e-06			343	-0.00124555	0.00608552	-7.57982e-06			343	-0.00124555	0.00503218	-6.26783e-06
344	-0.00129107	0.01	-1.29107e-05			344	-0.00129107	0.00677233	-8.74354e-06			344	-0.00129107	0.00617877	-7.97721e-06			344	-0.00129107	0.00501766	-6.47814e-06
345	-0.00133547	0.01	-1.33547e-05			345	-0.00133547	0.00666133	-8.89599e-06			345	-0.00133547	0.00627534	-8.38051e-06			345	-0.00133547	0.00500746	-6.6873e-06
346	-0.00137871	0.01	-1.37871e-05			346	-0.00137871	0.00655323	-9.03499e-06			346	-0.00137871	0.00637513	-8.78945e-06			346	-0.00137871	0.00500159	-6.89573e-06
347	-0.00142076	0.01	-1.42076e-05			347	-0.00142076	0.00644811	-9.16119e-06			347	-0.00142076	0.00647807	-9.20375e-06			347	-0.00142076	0.00500004	-7.10384e-06
348	-0.00146157	0.01	-1.46157e-05			348	-0.00146157	0.00634607	-9.27524e-06			348	-0.00146157	0.00658406	-9.62307e-06			348	-0.00146157	0.00500283	-7.312e-06
349	-0.00150112	0.01	-1.50112e-05			349	-0.00150112	0.0062472	-9.3778e-06			349	-0.00150112	0.006693	-1.0047e-05			349	-0.00150112	0.00500995	-7.52055e-06
350	-0.00153937	0.01	-1.53937e-05			350	-0.00153937	0.00615158	-9.46955e-06			350	-0.00153937	0.00680482	-1.04751e-05			350	-0.00153937	0.0050214	-7.72979e-06
351	-0.00157628	0.01	-1.57628e-05			351	-0.00157628	0.00605929	-9.55116e-06			351	-0.00157628	0.0069194	-1.09069e-05			351	-0.00157628	0.00503716	-7.93999e-06
352	-0.00161183	0.01	-1.61183e-05			352	-0.00161183	0.00597042	-9.62332e-06			352	-0.00161183	0.00703665	-1.13419e-05			352	-0.00161183	0.00505721	-8.15139e-06
353	-0.00164599	0.01	-1.64599e-05			353	-0.00164599	0.00588504	-9.68668e-06			353	-0.00164599	0.00715646	-1.17794e-05			353	-0.00164599	0.00508156	-8.36417e-06
354	-0.00167871	0.01	-1.67871e-05			354	-0.00167871	0.00580322	-9.74193e-06			354	-0.00167871	0.00727875	-1.22189e-05			354	-0.00167871	0.00511016	-8.57848e-06
355	-0.00170998	0.01	-1.70998e-05			355	-0.00170998	0.00572504	-9.78973e-06			355	-0.00170998	0.00740339	-1.26597e-05			355	-0.00170998	0.005143	-8.79444e-06
356	-0.00173977	0.01	-1.73977e-05			356	-0.00173977	0.00565057	-9.8307e-06			356	-0.00173977	0.00753028	-1.3101e-05			356	-0.00173977	0.00518005	-9.01211e-06
357	-0.00176806	0.01	-1.76806e-05			357	-0.00176806	0.00557986	-9.8655e-06			357	-0.00176806	0.00765931	-1.35421e-05			357	-0.00176806	0.00522127	-9.2315e-06
358	-0.00179481	0.01	-1.79481e-05			358	-0.00179481	0.00551299	-9.89474e-06			358	-0.00179481	0.00779037	-1.39822e-05			358	-0.00179481	0.00526664	-9.45259e-06
359	-0.00182	0.01	-1.82e-05			359	-0.00182	0.00545	-9.919e-06			359	-0.00182	0.00792334	-1.44205e-05			359	-0.00182	0.00531611	-9.67532e-06
360	-0.00184362	0.01	-1.84362e-05			360	-0.00184362	0.00539095	-9.93886e-06			360	-0.00184362	0.00805811	-1.48561e-05			360	-0.00184362	0.00536963	-9.89955e-06
361	-0.00186564	0.01	-1.86564e-05			361	-0.00186564	0.0053359	-9.95487e-06			361	-0.00186564	0.00819457	-1.52881e-05			361	-0.00186564	0.00542717	-1.01251e-05
362	-0.00188604	0.01	-1.88604e-05			362	-0.00188604	0.00528489	-9.96753e-06			362	-0.00188604	0.00833259	-1.57156e-05			362	-0.00188604	0.00548867	-1.03519e-05
363	-0.00190481	0.01	-1.90481e-05			363	-0.00190481	0.00523797	-9.97735e-06			363	-0.00190481	0.00847205	-1.61377e-05			363	-0.00190481	0.00555408	-1.05795e-05
364	-0.00192193	0.01	-1.92193e-05			364	-0.00192193	0.00519517	-9.98476e-06			364	-0.00192193	0.00861284	-1.65533e-05			364	-0.00192193	0.00562334	-1.08077e-05
365	-0.00193739	0.01	-1.93739e-05			365	-0.00193739	0.00515654	-9.9902e-06			365	-0.00193739	0.00875483	-1.69615e-05			365	-0.00193739	0.0056964	-1.10361e-05
366	-0.00195116	0.01	-1.95116e-05			366	-0.00195116	0.0051221	-9.99404e-06			366	-0.00195116	0.0088979	-1.73612e-05			366	-0.00195116	0.00577318	-1.12644e-05
367	-0.00196324	0.01	-1.96324e-05			367	-0.00196324	0.00509189	-9.99662e-06			367	-0.00196324	0.00904192	-1.77515e-05			367	-0.00196324	0.00585363	-1.14921e-05
368	-0.00197363	0.01	-1.97363e-05			368	-0.00197363	0.00506593	-9.99826e-06			368	-0.00197363	0.00918678	-1.81313e-05			368	-0.00197363	0.00593767	-1.17187e-05
369	-0.0019823	0.01	-1.9823e-05			369	-0.0019823	0.00504425	-9.99922e-06			369	-0.0019823	0.00933233	-1.84995e-05			369	-0.0019823	0.00602523	-1.19438e-05
370	-0.00198926	0.01	-1.98926e-05			370	-0.00198926	0.00502686	-9.99971e-06			370	-0.00198926	0.00947847	-1.88551e-05			370	-0.00198926	0.00611623	-1.21667e-05
371	-0.00199449	0.01	-1.99449e-05			371	-0.00199449	0.00501378	-9.99992e-06			371	-0.00199449	0.00962506	-1.91971e-05			371	-0.00199449	0.0062106	-1.2387e-05
372	-0.00199799	0.01	-1.99799e-05			372	-0.00199799	0.00500502	-9.99999e-06			372	-0.00199799	0.00977198	-1.95243e-05			372	-0.00199799	0.00630825	-1.26038e-05
373	-0.00199976	0.01	-1.99976e-05			373	-0.00199976	0.00500059	-1e-05			373	-0.00199976	0.00991909	-1.98358e-05			373	-0.00199976	0.0064091	-1.28167e-05
374	-0.0019998	0.01	-1.9998e-05			374	-0.0019998	0.00500049	-1e-05			374	-0.0019998	0.0100663	-2.01306e-05			374	-0.0019998	0.00651306	-1.30248e-05
375	-0.00199811	0.01	-1.99811e-05			375	-0.00199811	0.00500473	-9.99999e-06			375	-0.00199811	0.0102134	-2.04075e-05			375	-0.00199811	0.00662005	-1.32276e-05
376	-0.00199468	0.01	-1.99468e-05			376	-0.00199468	0.00501329	-9.99993e-06			376	-0.00199468	0.0103603	-2.06656e-05			376	-0.00199468	0.00672996	-1.34241e-05
377	-0.00198953	0.01	-1.98953e-05			377	-0.00198953	0.00502617	-9.99973e-06			377	-0.00198953	0.010507	-2.09039e-05			377	-0.00198953	0.00684271	-1.36138e-05
378	-0.00198265	0.01	-1.98265e-05			378	-0.00198265	0.00504337	-9.99925e-06			378	-0.00198265	0.0106531	-2.11215e-05			378	-0.00198265	0.00695819	-1.37957e-05
379	-0.00197406	0.01	-1.97406e-05			379	-0.00197406	0.00506485	-9.99832e-06			379	-0.00197406	0.0107988	-2.13174e-05			379	-0.00197406	0.00707631	-1.3969e-05
380	-0.00196375	0.01	-1.96375e-05			380	-0.00196375	0.00509062	-9.99672e-06			380	-0.00196375	0.0109437	-2.14907e-05			380	-0.00196375	0.00719696	-1.4133e-05
381	-0.00195175	0.01	-1.95175e-05			381	-0.00195175	0.00512064	-9.99418e-06			381	-0.00195175	0.0110878	-2.16406e-05			381	-0.00195175	0.00732004	-1.42868e-05
382	-0.00193805	0.01	-1.93805e-05			382	-0.00193805	0.00515488	-9.9904e-06			382	-0.00193805	0.011231	-2.17662e-05			382	-0.00193805	0.00744544	-1.44296e-05
383	-0.00192267	0.01	-1.92267e-05			383	-0.00192267	0.00519333	-9.98505e-06			383	-0.00192267	0.0113731	-2.18667e-05			383	-0.00192267	0.00757305	-1.45605e-05
384	-0.00190563	0.01	-1.90563e-05			384	-0.00190563	0.00523594	-9.97773e-06			384	-0.00190563	0.011514	-2.19414e-05			384	-0.00190563	0.00770277	-1.46786e-05
385	-0.00188693	0.01	-1.88693e-05			385	-0.00188693	0.00528267	-9.96804e-06			385	-0.00188693	0.0116536	-2.19895e-05			385	-0.00188693	0.00783448	-1.47831e-05
386	-0.0018666	0.01	-1.8666e-05			386	-0.0018666	0.0053335	-9.95551e-06			386	-0.0018666	0.0117918	-2.20105e-05			386	-0.0018666	0.00796807	-1.48732e-05
387	-0.00184465	0.01	-1.84465e-05			387	-0.00184465	0.00538837	-9.93967e-06			387	-0.00184465	0.0119284	-2.20037e-05			387	-0.00184465	0.00810341	-1.4948e-05
388	-0.00182111	0.01	-1.82111e-05			388	-0.00182111	0.00544723	-9.91999e-06			388	-0.00182111	0.0120633	-2.19686e-05			388	-0.00182111	0.0082404	-1.50067e-05
389	-0.00179598	0.01	-1.79598e-05			389	-0.00179598	0.00551004	-9.89594e-06			389	-0.00179598	0.0121965	-2.19047e-05			389	-0.00179598	0.00837892	-1.50484e-05
390	-0.0017693	0.01	-1.7693e-05			390	-0.0017693	0.00557674	-9.86695e-06			390	-0.0017693	0.0123277	-2.18115e-05			390	-0.0017693	0.00851884	-1.50724e-05
391	-0.00174109	0.01	-1.74109e-05			391	-0.00174109	0.00564728	-9.83241e-06			391	-0.00174109	0.012457	-2.16887e-05			391	-0.00174109	0.00866004	-1.50779e-05
392	-0.00171137	0.01	-1.71137e-05			392	-0.00171137	0.00572158	-9.79173e-06			392	-0.00171137	0.0125841	-2.1536e-05			392	-0.00171137	0.0088024	-1.50641e-05
393	-0.00168016	0.01	-1.68016e-05			393	-0.00168016	0.00579959	-9.74426e-06			393	-0.00168016	0.012709	-2.13531e-05			393	-0.00168016	0.00894581	-1.50304e-05
394	-0.0016475	0.01	-1.6475e-05			394	-0.0016475	0.00588125	-9.68936e-06			394	-0.0016475	0.0128315	-2.11399e-05			394	-0.0016475	0.00909012	-1.4976e-05
395	-0.00161341	0.01	-1.61341e-05			395	-0.00161341	0.00596647	-9.62638e-06			395	-0.00161341	0.0129515	-2.08962e-05			395	-0.00161341	0.00923522	-1.49002e-05
396	-0.00157793	0.01	-1.57793e-05			396	-0.00157793	0.00605518	-9.55464e-06			396	-0.00157793	0.0130691	-2.0622e-05			396	-0.00157793	0.00938099	-1.48025e-05
397	-0.00154107	0.01	-1.54107e-05			397	-0.00154107	0.00614732	-9.47347e-06			397	-0.00154107	0.0131839	-2.03174e-05			397	-0.00154107	0.00952729	-1.46823e-05
398	-0.00150288	0.01	-1.50288e-05			398	-0.00150288	0.00624279	-9.38219e-06			398	-0.00150288	0.013296	-1.99824e-05			398	-0.00150288	0.009674	-1.45389e-05
399	-0.00146339	0.01	-1.46339e-05			399	-0.00146339	0.00634152	-9.28013e-06			399	-0.00146339	0.0134052	-1.96171e-05			399	-0.00146339	0.009821	-1.4372e-05
400	-0.00142263	0.01	-1.42263e-05			400	-0.00142263	0.00644341	-9.16662e-06			400	-0.00142263	0.0135115	-1.9222e-05			400	-0.00142263	0.00996815	-1.4181e-05
401	-0.00138064	0.01	-1.38064e-05			401	-0.00138064	0.00654839	-9.04099e-06			401	-0.00138064	0.0136148	-1.87971e-05			401	-0.00138064	0.0101153	-1.39656e-05
402	-0.00133745	0.01	-1.33745e-05			402	-0.00133745	0.00665636	-8.90258e-06			402	-0.00133745	0.0137149	-1.8343e-05			402	-0.00133745	0.0102624	-1.37255e-05
403	-0.00129311	0.01	-1.29311e-05			403	-0.00129311	0.00676723	-8.75076e-06			403	-0.00129311	0.0138118	-1.78601e-05			403	-0.00129311	0.0104093	-1.34603e-05
404	-0.00124764	0.01	-1.24764e-05			404	-0.00124764	0.0068809	-8.58488e-06			404	-0.00124764	0.0139054	-1.73489e-05			404	-0.00124764	0.0105557	-1.31698e-05
405	-0.00120109	0.01	-1.20109e-05			405	-0.00120109	0.00699727	-8.40436e-06			405	-0.00120109	0.0139956	-1.68099e-05			405	-0.00120109	0.0107018	-1.28538e-05
406	-0.0011535	0.01	-1.1535e-05			406	-0.0011535	0.00711625	-8.2086e-06			406	-0.0011535	0.0140823	-1.6244e-05			406	-0.0011535	0.0108472	-1.25122e-05
407	-0.00110491	0.01	-1.10491e-05			407	-0.00110491	0.00723772	-7.99705e-06			407	-0.00110491	0.0141655	-1.56516e-05			407	-0.00110491	0.0109918	-1.2145e-05
408	-0.00105537	0.01	-1.05537e-05			408	-0.00105537	0.00736158	-7.76917e-06			408	-0.00105537	0.0142451	-1.50338e-05			408	-0.00105537	0.0111356	-1.17522e-05
409	-0.00100491	0.01	-1.00491e-05			409	-0.00100491	0.00748774	-7.52447e-06			409	-0.00100491	0.014321	-1.43913e-05			409	-0.00100491	0.0112785	-1.13338e-05
410	-0.000953574	0.01	-9.53574e-06			410	-0.000953574	0.00761607	-7.26248e-06			410	-0.000953574	0.0143932	-1.3725e-05			410	-0.000953574	0.0114202	-1.089e-05
411	-0.000901416	0.01	-9.01416e-06			411	-0.000901416	0.00774646	-6.98278e-06			411	-0.000901416	0.0144616	-1.30359e-05			411	-0.000901416	0.0115607	-1.0421e-05
412	-0.000848477	0.01	-8.48477e-06			412	-0.000848477	0.00787881	-6.68499e-06			412	-0.000848477	0.0145261	-1.2325e-05			412	-0.000848477	0.0116998	-9.92703e-06
413	-0.000794802	0.01	-7.94802e-06			413	-0.000794802	0.00801299	-6.36875e-06			413	-0.000794802	0.0145866	-1.15935e-05			413	-0.000794802	0.0118375	-9.40846e-06
414	-0.00074044	0.01	-7.4044e-06			414	-0.00074044	0.0081489	-6.03377e-06			414	-0.00074044	0.0146432	-1.08424e-05			414	-0.00074044	0.0119736	-8.8657e-06
415	-0.000685435	0.01	-6.85435e-06			415	-0.000685435	0.00828641	-5.6798e-06			415	-0.000685435	0.0146958	-1.0073e-05			415	-0.000685435	0.0121079	-8.29919e-06
416	-0.000629837	0.01	-6.29837e-06			416	-0.000629837	0.00842541	-5.30663e-06			416	-0.000629837	0.0147443	-9.28653e-06			416	-0.000629837	0.0122405	-7.70949e-06
417	-0.000573693	0.01	-5.73693e-06			417	-0.000573693	0.00856577	-4.91412e-06			417	-0.000573693	0.0147887	-8.48419e-06			417	-0.000573693	0.0123711	-7.09718e-06
418	-0.000517051	0.01	-5.17051e-06			418	-0.000517051	0.00870737	-4.50216e-06			418	-0.000517051	0.014829	-7.66735e-06			418	-0.000517051	0.0124996	-6.46293e-06
419	-0.000459962	0.01	-4.59962e-06			419	-0.000459962	0.0088501	-4.07071e-06			419	-0.000459962	0.0148651	-6.83736e-06			419	-0.000459962	0.012626	-5.80746e-06
420	-0.000402474	0.01	-4.02474e-06			420	-0.000402474	0.00899381	-3.61978e-06			420	-0.000402474	0.0148969	-5.99562e-06			420	-0.000402474	0.0127501	-5.13157e-06
421	-0.000344637	0.01	-3.44637e-06			421	-0.000344637	0.00913841	-3.14944e-06			421	-0.000344637	0.0149245	-5.14355e-06			421	-0.000344637	0.0128718	-4.4361e-06
422	-0.000286502	0.01	-2.86502e-06			422	-0.000286502	0.00928374	-2.65981e-06			422	-0.000286502	0.0149479	-4.28259e-06			422	-0.000286502	0.012991	-3.72195e-06
423	-0.000228119	0.01	-2.28119e-06			423	-0.000228119	0.0094297	-2.15109e-06			423	-0.000228119	0.0149669	-3.41423e-06			423	-0.000228119	0.0131076	-2.9901e-06
424	-0.000169538	0.01	-1.69538e-06			424	-0.000169538	0.00957616	-1.62352e-06			424	-0.000169538	0.0149817	-2.53995e-06			424	-0.000169538	0.0132216	-2.24155e-06
425	-0.000110809	0.01	-1.10809e-06			425	-0.000110809	0.00972298	-1.0774e-06			425	-0.000110809	0.0149921	-1.66127e-06			425	-0.000110809	0.0133327	-1.47739e-06
426	-5.19854e-05	0.01	-5.19854e-07			426	-5.19854e-05	0.00987004	-5.13098e-07			426	-5.19854e-05	0.0149982	-7.79687e-07			426	-5.19854e-05	0.013441	-6.98735e-07
427	6.88376e-06	0.01	6.88376e-08			427	6.88376e-06	0.0100172	6.8956e-08			427	6.88376e-06	0.015	1.03256e-07			427	6.88376e-06	0.0135463	9.32493e-08
428	6.57469e-05	0.01	6.57469e-07			428	6.57469e-05	0.0101644	6.68276e-07			428	6.57469e-05	0.0149974	9.86035e-07			428	6.57469e-05	0.0136485	8.97346e-07
429	0.000124553	0.01	1.24553e-06			429	0.000124553	0.0103114	1.28431e-06			429	0.000124553	0.0149905	1.86712e-06			429	0.000124553	0.0137475	1.7123e-06
430	0.000183251	0.01	1.83251e-06			430	0.000183251	0.0104581	1.91647e-06			430	0.000183251	0.0149793	2.74498e-06			430	0.000183251	0.0138433	2.53681e-06
431	0.000241791	0.01	2.41791e-06			431	0.000241791	0.0106045	2.56407e-06			431	0.000241791	0.0149638	3.61811e-06			431	0.000241791	0.0139358	3.36955e-06
432	0.000300121	0.01	3.00121e-06			432	0.000300121	0.0107503	3.22639e-06			432	0.000300121	0.014944	4.485e-06			432	0.000300121	0.0140249	4.20915e-06
433	0.000358191	0.01	3.58191e-06			433	0.000358191	0.0108955	3.90266e-06			433	0.000358191	0.0149199	5.34416e-06			433	0.000358191	0.0141104	5.05423e-06
434	0.00041595	0.01	4.1595e-06			434	0.00041595	0.0110399	4.59204e-06			434	0.00041595	0.0148915	6.19412e-06			434	0.00041595	0.0141924	5.90335e-06
435	0.000473349	0.01	4.73349e-06			435	0.000473349	0.0111834	5.29364e-06			435	0.000473349	0.0148589	7.03344e-06			435	0.000473349	0.0142708	6.75509e-06
436	0.000530338	0.01	5.30338e-06			436	0.000530338	0.0113258	6.00653e-06			436	0.000530338	0.0148221	7.86071e-06			436	0.000530338	0.0143455	7.60797e-06
437	0.000586868	0.01	5.86868e-06			437	0.000586868	0.0114672	6.72971e-06			437	0.000586868	0.0147811	8.67453e-06			437	0.000586868	0.0144164	8.46053e-06
438	0.000642889	0.01	6.42889e-06			438	0.000642889	0.0116072	7.46215e-06			438	0.000642889	0.0147359	9.47356e-06			438	0.000642889	0.0144835	9.31127e-06
439	0.000698353	0.01	6.98353e-06			439	0.000698353	0.0117459	8.20277e-06			439	0.000698353	0.0146867	1.02565e-05			439	0.000698353	0.0145467	1.01587e-05
440	0.000753211	0.01	7.53211e-06			440	0.000753211	0.011883	8.95043e-06			440	0.000753211	0.0146334	1.1022e-05			440	0.000753211	0.014606	1.10014e-05
441	0.000807417	0.01	8.07417e-06			441	0.000807417	0.0120185	9.70398e-06			441	0.000807417	0.014576	1.17689e-05			441	0.000807417	0.0146612	1.18377e-05
442	0.000860924	0.01	8.60924e-06			442	0.000860924	0.0121523	1.04622e-05			442	0.000860924	0.0145148	1.24961e-05			442	0.000860924	0.0147125	1.26663e-05
443	0.000913684	0.01	9.13684e-06			443	0.000913684	0.0122842	1.12239e-05			443	0.000913684	0.0144496	1.32023e-05			443	0.000913684	0.0147596	1.34856e-05
444	0.000965653	0.01	9.65653e-06			444	0.000965653	0.0124141	1.19877e-05			444	0.000965653	0.0143805	1.38866e-05			444	0.000965653	0.0148026	1.42942e-05
445	0.00101678	0.01	1.01678e-05			445	0.00101678	0.012542	1.27525e-05			445	0.00101678	0.0143077	1.45478e-05			445	0.00101678	0.0148415	1.50906e-05
446	0.00106704	0.01	1.06704e-05			446	0.00106704	0.0126676	1.35168e-05			446	0.00106704	0.0142311	1.51851e-05			446	0.00106704	0.0148761	1.58734e-05
447	0.00111636	0.01	1.11636e-05			447	0.00111636	0.0127909	1.42793e-05			447	0.00111636	0.0141508	1.57974e-05			447	0.00111636	0.0149066	1.66411e-05
448	0.00116472	0.01	1.16472e-05			448	0.00116472	0.0129118	1.50386e-05			448	0.00116472	0.014067	1.63841e-05			448	0.00116472	0.0149328	1.73925e-05
449	0.00121207	0.01	1.21207e-05			449	0.00121207	0.0130302	1.57935e-05			449	0.00121207	0.0139796	1.69443e-05			449	0.00121207	0.0149547	1.81261e-05
450	0.00125837	0.01	1.25837e-05			450	0.00125837	0.0131459	1.65424e-05			450	0.00125837	0.0138888	1.74772e-05			450	0.00125837	0.0149723	1.88407e-05
451	0.00130358	0.01	1.30358e-05			451	0.00130358	0.0132589	1.72841e-05			451	0.00130358	0.0137946	1.79823e-05			451	0.00130358	0.0149856	1.95349e-05
452	0.00134766	0.01	1.34766e-05			452	0.00134766	0.0133691	1.80171e-05			452	0.00134766	0.0136971	1.8459e-05			452	0.00134766	0.0149946	2.02076e-05
453	0.00139057	0.01	1.39057e-05			453	0.00139057	0.0134764	1.87399e-05			453	0.00139057	0.0135964	1.89068e-05			453	0.00139057	0.0149993	2.08576e-05
454	0.00143228	0.01	1.43228e-05			454	0.00143228	0.0135807	1.94513e-05			454	0.00143228	0.0134926	1.93252e-05			454	0.00143228	0.0149996	2.14836e-05
455	0.00147274	0.01	1.47274e-05			455	0.00147274	0.0136819	2.01499e-05			455	0.00147274	0.0133858	1.97139e-05			455	0.00147274	0.0149956	2.20847e-05
456	0.00151193	0.01	1.51193e-05			456	0.00151193	0.0137798	2.08342e-05			456	0.00151193	0.0132761	2.00725e-05			456	0.00151193	0.0149873	2.26598e-05
457	0.00154981	0.01	1.54981e-05			457	0.00154981	0.0138745	2.15029e-05			457	0.00154981	0.0131635	2.04009e-05			457	0.00154981	0.0149746	2.32079e-05
458	0.00158635	0.01	1.58635e-05			458	0.00158635	0.0139659	2.21548e-05			458	0.00158635	0.0130481	2.06989e-05			458	0.00158635	0.0149577	2.37281e-05
459	0.00162151	0.01	1.62151e-05			459	0.00162151	0.0140538	2.27884e-05			459	0.00162151	0.0129302	2.09664e-05			459	0.00162151	0.0149364	2.42196e-05
460	0.00165527	0.01	1.65527e-05			460	0.00165527	0.0141382	2.34025e-05			460	0.00165527	0.0128096	2.12034e-05			460	0.00165527	0.0149109	2.46815e-05
461	0.00168759	0.01	1.68759e-05			461	0.00168759	0.014219	2.39958e-05			461	0.00168759	0.0126867	2.14099e-05			461	0.00168759	0.0148811	2.51132e-05
462	0.00171845	0.01	1.71845e-05			462	0.00171845	0.0142961	2.45672e-05			462	0.00171845	0.0125614	2.15862e-05			462	0.00171845	0.0148471	2.5514e-05
463	0.00174782	0.01	1.74782e-05			463	0.00174782	0.0143696	2.51154e-05			463	0.00174782	0.0124339	2.17323e-05			463	0.00174782	0.0148089	2.58833e-05
464	0.00177568	0.01	1.77568e-05			464	0.00177568	0.0144392	2.56394e-05			464	0.00177568	0.0123043	2.18485e-05			464	0.00177568	0.0147665	2.62205e-05
465	0.001802	0.01	1.802e-05			465	0.001802	0.014505	2.6138e-05			465	0.001802	0.0121727	2.19352e-05			465	0.001802	0.01472	2.65253e-05
466	0.00182675	0.01	1.82675e-05			466	0.00182675	0.0145669	2.66101e-05			466	0.00182675	0.0120392	2.19927e-05			466	0.00182675	0.0146694	2.67973e-05
467	0.00184993	0.01	1.84993e-05			467	0.00184993	0.0146248	2.70549e-05			467	0.00184993	0.011904	2.20215e-05			467	0.00184993	0.0146147	2.70362e-05
468	0.0018715	0.01	1.8715e-05			468	0.0018715	0.0146787	2.74713e-05			468	0.0018715	0.011767	2.2022e-05			468	0.0018715	0.0145561	2.72416e-05
469	0.00189145	0.01	1.89145e-05			469	0.00189145	0.0147286	2.78584e-05			469	0.00189145	0.0116286	2.19949e-05			469	0.00189145	0.0144935	2.74136e-05
470	0.00190976	0.01	1.90976e-05			470	0.00190976	0.0147744	2.82155e-05			470	0.00190976	0.0114888	2.19408e-05			470	0.00190976	0.014427	2.7552e-05
471	0.00192641	0.01	1.92641e-05			471	0.00192641	0.014816	2.85418e-05			471	0.00192641	0.0113476	2.18602e-05			471	0.00192641	0.0143566	2.76568e-05
472	0.0019414	0.01	1.9414e-05			472	0.0019414	0.0148535	2.88366e-05			472	0.0019414	0.0112053	2.1754e-05			472	0.0019414	0.0142825	2.77281e-05
473	0.00195471	0.01	1.95471e-05			473	0.00195471	0.0148868	2.90992e-05			473	0.00195471	0.011062	2.16229e-05			473	0.00195471	0.0142047	2.7766e-05
474	0.00196632	0.01	1.96632e-05			474	0.00196632	0.0149158	2.93291e-05			474	0.00196632	0.0109177	2.14677e-05			474	0.00196632	0.0141233	2.77708e-05
475	0.00197622	0.01	1.97622e-05			475	0.00197622	0.0149406	2.95259e-05			475	0.00197622	0.0107726	2.12891e-05			475	0.00197622	0.0140382	2.77427e-05
476	0.00198442	0.01	1.98442e-05			476	0.00198442	0.014961	2.96889e-05			476	0.00198442	0.0106269	2.10882e-05			476	0.00198442	0.0139497	2.7682e-05
477	0.00199089	0.01	1.99089e-05			477	0.00199089	0.0149772	2.9818e-05			477	0.00199089	0.0104806	2.08658e-05			477	0.00199089	0.0138578	2.75893e-05
478	0.00199564	0.01	1.99564e-05			478	0.00199564	0.0149891	2.99128e-05			478	0.00199564	0.0103339	2.06228e-05			478	0.00199564	0.0137625	2.74649e-05
479	0.00199866	0.01	1.99866e-05			479	0.00199866	0.0149967	2.99732e-05			479	0.00199866	0.010187	2.03603e-05			479	0.00199866	0.0136639	2.73095e-05
480	0.00199995	0.01	1.99995e-05			480	0.00199995	0.0149999	2.9999e-05			480	0.00199995	0.0100398	2.00791e-05			480	0.00199995	0.0135622	2.71237e-05
481	0.0019995	0.01	1.9995e-05			481	0.0019995	0.0149988	2.99901e-05			481	0.0019995	0.00989264	1.97804e-05			481	0.0019995	0.0134574	2.69081e-05
482	0.00199733	0.01	1.99733e-05			482	0.00199733	0.0149933	2.99466e-05			482	0.00199733	0.00974555	1.94651e-05			482	0.00199733	0.0133496	2.66634e-05
483	0.00199342	0.01	1.99342e-05			483	0.00199342	0.0149835	2.98685e-05			483	0.00199342	0.00959869	1.91342e-05			483	0.00199342	0.0132388	2.63906e-05
484	0.00198778	0.01	1.98778e-05			484	0.00198778	0.0149695	2.9756e-05			484	0.00198778	0.00945217	1.87889e-05			484	0.00198778	0.0131253	2.60903e-05
485	0.00198043	0.01	1.98043e-05			485	0.00198043	0.0149511	2.96095e-05			485	0.00198043	0.00930613	1.84301e-05			485	0.00198043	0.0130091	2.57635e-05
486	0.00197135	0.01	1.97135e-05			486	0.00197135	0.0149284	2.94291e-05			486	0.00197135	0.00916068	1.80589e-05			486	0.00197135	0.0128903	2.54112e-05
487	0.00196057	0.01	1.96057e-05			487	0.00196057	0.0149014	2.92153e-05			487	0.00196057	0.00901597	1.76764e-05			487	0.00196057	0.0127689	2.50344e-05
488	0.00194809	0.01	1.94809e-05			488	0.00194809	0.0148702	2.89685e-05			488	0.00194809	0.00887211	1.72837e-05			488	0.00194809	0.0126452	2.46339e-05
489	0.00193392	0.01	1.93392e-05			489	0.00193392	0.0148348	2.86893e-05			489	0.00193392	0.00872922	1.68816e-05			489	0.00193392	0.0125191	2.4211e-05
490	0.00191808	0.01	1.91808e-05			490	0.00191808	0.0147952	2.83783e-05			490	0.00191808	0.00858744	1.64714e-05			490	0.00191808	0.0123909	2.37668e-05
491	0.00190057	0.01	1.90057e-05			491	0.00190057	0.0147514	2.80361e-05			491	0.00190057	0.00844688	1.60539e-05			491	0.00190057	0.0122606	2.33022e-05
492	0.00188142	0.01	1.88142e-05			492	0.00188142	0.0147035	2.76635e-05			492	0.00188142	0.00830767	1.56302e-05			492	0.00188142	0.0121284	2.28186e-05
493	0.00186063	0.01	1.86063e-05			493	0.00186063	0.0146516	2.72612e-05			493	0.00186063	0.00816992	1.52012e-05			493	0.00186063	0.0119943	2.2317e-05
494	0.00183824	0.01	1.83824e-05			494	0.00183824	0.0145956	2.68302e-05			494	0.00183824	0.00803376	1.4768e-05			494	0.00183824	0.0118585	2.17987e-05
495	0.00181425	0.01	1.81425e-05			495	0.00181425	0.0145356	2.63712e-05			495	0.00181425	0.0078993	1.43313e-05			495	0.00181425	0.0117211	2.12649e-05
496	0.00178869	0.01	1.78869e-05			496	0.00178869	0.0144717	2.58854e-05			496	0.00178869	0.00776666	1.38921e-05			496	0.00178869	0.0115821	2.07169e-05
497	0.00176158	0.01	1.76158e-05			497	0.00176158	0.0144039	2.53737e-05			497	0.00176158	0.00763596	1.34513e-05			497	0.00176158	0.0114419	2.01557e-05
498	0.00173294	0.01	1.73294e-05			498	0.00173294	0.0143324	2.48371e-05			498	0.00173294	0.00750731	1.30097e-05			498	0.00173294	0.0113003	1.95828e-05
499	0.0017028	0.01	1.7028e-05			499	0.0017028	0.014257	2.42769e-05			499	0.0017028	0.00738081	1.25681e-05			499	0.0017028	0.0111577	1.89993e-05
500	0.00167119	0.01	1.67119e-05			500	0.00167119	0.014178	2.36941e-05			500	0.00167119	0.00725659	1.21271e-05			500	0.00167119	0.011014	1.84064e-05
501	0.00163813	0.01	1.63813e-05			501	0.00163813	0.0140953	2.30899e-05			501	0.00163813	0.00713474	1.16876e-05			501	0.00163813	0.0108694	1.78055e-05
502	0.00160364	0.01	1.60364e-05			502	0.00160364	0.0140091	2.24656e-05			502	0.00160364	0.00701538	1.12502e-05			502	0.00160364	0.0107241	1.71977e-05
503	0.00156777	0.01	1.56777e-05			503	0.00156777	0.0139194	2.18225e-05			503	0.00156777	0.0068986	1.08154e-05			503	0.00156777	0.0105782	1.65842e-05
504	0.00153054	0.01	1.53054e-05			504	0.00153054	0.0138264	2.11618e-05			504	0.00153054	0.00678451	1.0384e-05			504	0.00153054	0.0104318	1.59663e-05
505	0.00149199	0.01	1.49199e-05			505	0.00149199	0.01373	2.04849e-05			505	0.00149199	0.00667321	9.95634e-06			505	0.00149199	0.010285	1.53451e-05
506	0.00145214	0.01	1.45214e-05			506	0.00145214	0.0136303	1.97932e-05			506	0.00145214	0.00656478	9.53298e-06			506	0.00145214	0.0101379	1.47217e-05
507	0.00141103	0.01	1.41103e-05			507	0.00141103	0.0135276	1.90878e-05			507	0.00141103	0.00645934	9.11433e-06			507	0.00141103	0.00999075	1.40973e-05
508	0.0013687	0.01	1.3687e-05			508	0.0013687	0.0134218	1.83704e-05			508	0.0013687	0.00635696	8.70079e-06			508	0.0013687	0.00984359	1.34729e-05
509	0.00132519	0.01	1.32519e-05			509	0.00132519	0.013313	1.76422e-05			509	0.00132519	0.00625774	8.29267e-06			509	0.00132519	0.00969657	1.28498e-05
510	0.00128052	0.01	1.28052e-05			510	0.00128052	0.0132013	1.69046e-05			510	0.00128052	0.00616176	7.89028e-06			510	0.00128052	0.0095498	1.22287e-05
511	0.00123475	0.01	1.23475e-05			511	0.00123475	0.0130869	1.6159e-05			511	0.00123475	0.00606911	7.49383e-06			511	0.00123475	0.00940343	1.16109e-05
512	0.00118791	0.01	1.18791e-05			512	0.00118791	0.0129698	1.54069e-05			512	0.00118791	0.00597987	7.10352e-06			512	0.00118791	0.00925757	1.09971e-05
513	0.00114003	0.01	1.14003e-05			513	0.00114003	0.0128501	1.46495e-05			513	0.00114003	0.0058941	6.71947e-06			513	0.00114003	0.00911236	1.03884e-05
514	0.00109117	0.01	1.09117e-05			514	0.00109117	0.0127279	1.38884e-05			514	0.00109117	0.0058119	6.34178e-06			514	0.00109117	0.00896791	9.78554e-06
515	0.00104137	0.01	1.04137e-05			515	0.00104137	0.0126034	1.31248e-05			515	0.00104137	0.00573332	5.97049e-06			515	0.00104137	0.00882436	9.18939e-06
516	0.000990658	0.01	9.90658e-06			516	0.000990658	0.0124766	1.23601e-05			516	0.000990658	0.00565845	5.60558e-06			516	0.000990658	0.00868183	8.60072e-06
517	0.000939091	0.01	9.39091e-06			517	0.000939091	0.0123477	1.15956e-05			517	0.000939091	0.00558733	5.24701e-06			517	0.000939091	0.00854045	8.02025e-06
518	0.00088671	0.01	8.8671e-06			518	0.00088671	0.0122168	1.08327e-05			518	0.00088671	0.00552004	4.89467e-06			518	0.00088671	0.00840032	7.44865e-06
519	0.000833561	0.01	8.33561e-06			519	0.000833561	0.0120839	1.00727e-05			519	0.000833561	0.00545663	4.54843e-06			519	0.000833561	0.00826158	6.88654e-06
520	0.00077969	0.01	7.7969e-06			520	0.00077969	0.0119492	9.31669e-06			520	0.00077969	0.00539715	4.2081e-06			520	0.00077969	0.00812435	6.33448e-06
521	0.000725143	0.01	7.25143e-06			521	0.000725143	0.0118129	8.56601e-06			521	0.000725143	0.00534167	3.87347e-06			521	0.000725143	0.00798874	5.79298e-06
522	0.000669968	0.01	6.69968e-06			522	0.000669968	0.0116749	7.82182e-06			522	0.000669968	0.00529022	3.54428e-06			522	0.000669968	0.00785488	5.26252e-06
523	0.000614212	0.01	6.14212e-06			523	0.000614212	0.0115355	7.08527e-06			523	0.000614212	0.00524285	3.22022e-06			523	0.000614212	0.00772288	4.74349e-06
524	0.000557924	0.01	5.57924e-06			524	0.000557924	0.0113948	6.35744e-06			524	0.000557924	0.0051996	2.90099e-06			524	0.000557924	0.00759284	4.23623e-06
525	0.000501153	0.01	5.01153e-06			525	0.000501153	0.0112529	5.63942e-06			525	0.000501153	0.00516052	2.58621e-06			525	0.000501153	0.0074649	3.74106e-06
526	0.000443948	0.01	4.43948e-06			526	0.000443948	0.0111099	4.9322e-06			526	0.000443948	0.00512562	2.27551e-06			526	0.000443948	0.00733915	3.2582e-06
527	0.000386357	0.01	3.86357e-06			527	0.000386357	0.0109659	4.23675e-06			527	0.000386357	0.00509495	1.96847e-06			527	0.000386357	0.00721571	2.78784e-06
528	0.000328432	0.01	3.28432e-06			528	0.000328432	0.0108211	3.55399e-06			528	0.000328432	0.00506853	1.66467e-06			528	0.000328432	0.00709467	2.33012e-06
529	0.000270223	0.01	2.70223e-06			529	0.000270223	0.0106756	2.88478e-06			529	0.000270223	0.00504639	1.36365e-06			529	0.000270223	0.00697616	1.88512e-06
530	0.000211779	0.01	2.11779e-06			530	0.000211779	0.0105294	2.22991e-06			530	0.000211779	0.00502853	1.06494e-06			530	0.000211779	0.00686027	1.45286e-06
531	0.000153151	0.01	1.53151e-06			531	0.000153151	0.0103829	1.59015e-06			531	0.000153151	0.00501499	7.68053e-07			531	0.000153151	0.00674709	1.03333e-06
532	9.43915e-05	0.01	9.43915e-07			532	9.43915e-05	0.010236	9.66189e-07			532	9.43915e-05	0.00500576	4.72501e-07			532	9.43915e-05	0.00663674	6.26452e-07
533	3.55497e-05	0.01	3.55497e-07			533	3.55497e-05	0.0100889	3.58656e-07			533	3.55497e-05	0.00500086	1.77779e-07			533	3.55497e-05	0.0065293	2.32114e-07
534	-2.33229e-05	0.01	-2.33229e-07			534	-2.33229e-05	0.00994169	-2.31869e-07			534	-2.33229e-05	0.0050003	-1.16622e-07			534	-2.33229e-05	0.00642487	-1.49847e-07
535	-8.21753e-05	0.01	-8.21753e-07			535	-8.21753e-05	0.00979456	-8.04871e-07			535	-8.21753e-05	0.00500406	-4.1121e-07			535	-8.21753e-05	0.00632353	-5.19638e-07
536	-0.000140957	0.01	-1.40957e-06			536	-0.000140957	0.00964761	-1.35989e-06			536	-0.000140957	0.00501215	-7.06496e-07			536	-0.000140957	0.00622538	-8.77509e-07
537	-0.000199616	0.01	-1.99616e-06			537	-0.000199616	0.00950096	-1.89654e-06			537	-0.000199616	0.00502457	-1.00298e-06			537	-0.000199616	0.00613051	-1.22374e-06
538	-0.000258102	0.01	-2.58102e-06			538	-0.000258102	0.00935475	-2.41448e-06			538	-0.000258102	0.0050413	-1.30117e-06			538	-0.000258102	0.00603898	-1.55867e-06
539	-0.000316364	0.01	-3.16364e-06			539	-0.000316364	0.00920909	-2.91343e-06			539	-0.000316364	0.00506232	-1.60154e-06			539	-0.000316364	0.00595089	-1.88265e-06
540	-0.000374352	0.01	-3.74352e-06			540	-0.000374352	0.00906412	-3.39317e-06			540	-0.000374352	0.00508762	-1.90456e-06			540	-0.000374352	0.0058663	-2.19606e-06
541	-0.000432016	0.01	-4.32016e-06			541	-0.000432016	0.00891996	-3.85357e-06			541	-0.000432016	0.00511718	-2.21071e-06			541	-0.000432016	0.0057853	-2.49934e-06
542	-0.000489306	0.01	-4.89306e-06			542	-0.000489306	0.00877674	-4.29451e-06			542	-0.000489306	0.00515097	-2.5204e-06			542	-0.000489306	0.00570795	-2.79293e-06
543	-0.000546171	0.01	-5.46171e-06			543	-0.000546171	0.00863457	-4.71596e-06			543	-0.000546171	0.00518897	-2.83406e-06			543	-0.000546171	0.00563432	-3.0773e-06
544	-0.000602564	0.01	-6.02564e-06			544	-0.000602564	0.00849359	-5.11793e-06			544	-0.000602564	0.00523113	-3.15209e-06			544	-0.000602564	0.00556447	-3.35295e-06
545	-0.000658434	0.01	-6.58434e-06			545	-0.000658434	0.00835391	-5.5005e-06			545	-0.000658434	0.00527742	-3.47483e-06			545	-0.000658434	0.00549847	-3.62038e-06
546	-0.000713734	0.01	-7.13734e-06			546	-0.000713734	0.00821567	-5.8638e-06			546	-0.000713734	0.0053278	-3.80263e-06			546	-0.000713734	0.00543636	-3.88011e-06
547	-0.000768415	0.01	-7.68415e-06			547	-0.000768415	0.00807896	-6.208e-06			547	-0.000768415	0.00538224	-4.13579e-06			547	-0.000768415	0.00537821	-4.1327e-06
548	-0.00082243	0.01	-8.2243e-06			548	-0.00082243	0.00794392	-6.53332e-06			548	-0.00082243	0.00544067	-4.47457e-06			548	-0.00082243	0.00532406	-4.37867e-06
549	-0.000875733	0.01	-8.75733e-06			549	-0.000875733	0.00781067	-6.84006e-06			549	-0.000875733	0.00550306	-4.81921e-06			549	-0.000875733	0.00527397	-4.61859e-06
550	-0.000928277	0.01	-9.28277e-06			550	-0.000928277	0.00767931	-7.12852e-06			550	-0.000928277	0.00556934	-5.16989e-06			550	-0.000928277	0.00522797	-4.85301e-06
551	-0.000980017	0.01	-9.80017e-06			551	-0.000980017	0.00754996	-7.39908e-06			551	-0.000980017	0.00563946	-5.52677e-06			551	-0.000980017	0.00518611	-5.08247e-06
552	-0.00103091	0.01	-1.03091e-05			552	-0.00103091	0.00742273	-7.65215e-06			552	-0.00103091	0.00571336	-5.88994e-06			552	-0.00103091	0.00514842	-5.30754e-06
553	-0.0010809	0.01	-1.0809e-05			553	-0.0010809	0.00729774	-7.88816e-06			553	-0.0010809	0.00579098	-6.25949e-06			553	-0.0010809	0.00511493	-5.52875e-06
554	-0.00112996	0.01	-1.12996e-05			554	-0.00112996	0.00717509	-8.1076e-06			554	-0.00112996	0.00587224	-6.63542e-06			554	-0.00112996	0.00508567	-5.74663e-06
555	-0.00117805	0.01	-1.17805e-05			555	-0.00117805	0.00705489	-8.31098e-06			555	-0.00117805	0.00595707	-7.01771e-06			555	-0.00117805	0.00506068	-5.96171e-06
556	-0.00122511	0.01	-1.22511e-05			556	-0.00122511	0.00693723	-8.49885e-06			556	-0.00122511	0.00604542	-7.40628e-06			556	-0.00122511	0.00503996	-6.17449e-06
557	-0.00127111	0.01	-1.27111e-05			557	-0.00127111	0.00682224	-8.67178e-06			557	-0.00127111	0.00613718	-7.80101e-06			557	-0.00127111	0.00502354	-6.38545e-06
558	-0.001316	0.01	-1.316e-05			558	-0.001316	0.00670999	-8.83037e-06			558	-0.001316	0.0062323	-8.20172e-06			558	-0.001316	0.00501143	-6.59506e-06
559	-0.00135976	0.01	-1.35976e-05			559	-0.00135976	0.0066006	-8.97523e-06			559	-0.00135976	0.00633068	-8.60821e-06			559	-0.00135976	0.00500365	-6.80376e-06
560	-0.00140234	0.01	-1.40234e-05			560	-0.00140234	0.00649415	-9.107e-06			560	-0.00140234	0.00643224	-9.02018e-06			560	-0.00140234	0.00500019	-7.01197e-06
561	-0.0014437	0.01	-1.4437e-05			561	-0.0014437	0.00639074	-9.22634e-06			561	-0.0014437	0.00653689	-9.43733e-06			561	-0.0014437	0.00500107	-7.22006e-06
562	-0.00148382	0.01	-1.48382e-05			562	-0.00148382	0.00629046	-9.33389e-06			562	-0.00148382	0.00664454	-9.85928e-06			562	-0.00148382	0.00500628	-7.4284e-06
563	-0.00152264	0.01	-1.52264e-05			563	-0.00152264	0.00619339	-9.43033e-06			563	-0.00152264	0.0067551	-1.02856e-05			563	-0.00152264	0.00501581	-7.6373e-06
564	-0.00156015	0.01	-1.56015e-05			564	-0.00156015	0.00609962	-9.51633e-06			564	-0.00156015	0.00686847	-1.07159e-05			564	-0.00156015	0.00502967	-7.84704e-06
565	-0.00159631	0.01	-1.59631e-05			565	-0.00159631	0.00600923	-9.59258e-06			565	-0.00159631	0.00698455	-1.11495e-05			565	-0.00159631	0.00504783	-8.05789e-06
566	-0.00163108	0.01	-1.63108e-05			566	-0.00163108	0.0059223	-9.65975e-06			566	-0.00163108	0.00710325	-1.1586e-05			566	-0.00163108	0.00507028	-8.27004e-06
567	-0.00166444	0.01	-1.66444e-05			567	-0.00166444	0.0058389	-9.7185e-06			567	-0.00166444	0.00722446	-1.20247e-05			567	-0.00166444	0.00509701	-8.48366e-06
568	-0.00169636	0.01	-1.69636e-05			568	-0.00169636	0.00575911	-9.7695e-06			568	-0.00169636	0.00734807	-1.24649e-05			568	-0.00169636	0.00512798	-8.69888e-06
569	-0.0017268	0.01	-1.7268e-05			569	-0.0017268	0.00568299	-9.81341e-06			569	-0.0017268	0.00747398	-1.29061e-05			569	-0.0017268	0.00516317	-8.91579e-06
570	-0.00175575	0.01	-1.75575e-05			570	-0.00175575	0.00561061	-9.85086e-06			570	-0.00175575	0.00760208	-1.33474e-05			570	-0.00175575	0.00520256	-9.13442e-06
571	-0.00178318	0.01	-1.78318e-05			571	-0.00178318	0.00554204	-9.88248e-06			571	-0.00178318	0.00773226	-1.3788e-05			571	-0.00178318	0.0052461	-9.35476e-06
572	-0.00180907	0.01	-1.80907e-05			572	-0.00180907	0.00547733	-9.90886e-06			572	-0.00180907	0.0078644	-1.42272e-05			572	-0.00180907	0.00529376	-9.57678e-06
573	-0.00183339	0.01	-1.83339e-05			573	-0.00183339	0.00541654	-9.9306e-06			573	-0.00183339	0.00799839	-1.46641e-05			573	-0.00183339	0.0053455	-9.80037e-06
574	-0.00185611	0.01	-1.85611e-05			574	-0.00185611	0.00535971	-9.94824e-06			574	-0.00185611	0.00813412	-1.50978e-05			574	-0.00185611	0.00540127	-1.00254e-05
575	-0.00187723	0.01	-1.87723e-05			575	-0.00187723	0.00530691	-9.96232e-06			575	-0.00187723	0.00827146	-1.55275e-05			575	-0.00187723	0.00546103	-1.02516e-05
576	-0.00189673	0.01	-1.89673e-05			576	-0.00189673	0.00525818	-9.97334e-06			576	-0.00189673	0.0084103	-1.5952e-05			576	-0.00189673	0.00552472	-1.04789e-05
577	-0.00191458	0.01	-1.91458e-05			577	-0.00191458	0.00521356	-9.98176e-06			577	-0.00191458	0.00855052	-1.63706e-05			577	-0.00191458	0.00559229	-1.07069e-05
578	-0.00193077	0.01	-1.93077e-05			578	-0.00193077	0.00517308	-9.98802e-06			578	-0.00193077	0.00869199	-1.67822e-05			578	-0.00193077	0.00566368	-1.09352e-05
579	-0.00194529	0.01	-1.94529e-05			579	-0.00194529	0.00513679	-9.99252e-06			579	-0.00194529	0.0088346	-1.71858e-05			579	-0.00194529	0.00573882	-1.11637e-05
580	-0.00195812	0.01	-1.95812e-05			580	-0.00195812	0.0051047	-9.99561e-06			580	-0.00195812	0.00897822	-1.75804e-05			580	-0.00195812	0.00581766	-1.13917e-05
581	-0.00196925	0.01	-1.96925e-05			581	-0.00196925	0.00507687	-9.99764e-06			581	-0.00196925	0.00912272	-1.7965e-05			581	-0.00196925	0.00590012	-1.16188e-05
582	-0.00197868	0.01	-1.97868e-05			582	-0.00197868	0.00505329	-9.99886e-06			582	-0.00197868	0.00926799	-1.83384e-05			582	-0.00197868	0.00598614	-1.18447e-05
583	-0.0019864	0.01	-1.9864e-05			583	-0.0019864	0.00503401	-9.99954e-06			583	-0.0019864	0.00941388	-1.86997e-05			583	-0.0019864	0.00607563	-1.20686e-05
584	-0.00199239	0.01	-1.99239e-05			584	-0.00199239	0.00501902	-9.99986e-06			584	-0.00199239	0.00956029	-1.90478e-05			584	-0.00199239	0.00616852	-1.22901e-05
585	-0.00199666	0.01	-1.99666e-05			585	-0.00199666	0.00500836	-9.99997e-06			585	-0.00199666	0.00970708	-1.93817e-05			585	-0.00199666	0.00626473	-1.25085e-05
586	-0.00199919	0.01	-1.99919e-05			586	-0.00199919	0.00500201	-1e-05			586	-0.00199919	0.00985412	-1.97003e-05			586	-0.00199919	0.00636418	-1.27232e-05
587	-0.002	0.01	-2e-05			587	-0.002	0.005	-1e-05			587	-0.002	0.0100013	-2.00026e-05			587	-0.002	0.00646678	-1.29336e-05
588	-0.00199907	0.01	-1.99907e-05			588	-0.00199907	0.00500232	-1e-05			588	-0.00199907	0.0101484	-2.02875e-05			588	-0.00199907	0.00657244	-1.31388e-05
589	-0.00199641	0.01	-1.99641e-05			589	-0.00199641	0.00500898	-9.99997e-06			589	-0.00199641	0.0102955	-2.0554e-05			589	-0.00199641	0.00668107	-1.33382e-05
590	-0.00199202	0.01	-1.99202e-05			590	-0.00199202	0.00501995	-9.99984e-06			590	-0.00199202	0.0104423	-2.08012e-05			590	-0.00199202	0.00679258	-1.3531e-05
591	-0.0019859	0.01	-1.9859e-05			591	-0.0019859	0.00503524	-9.9995e-06			591	-0.0019859	0.0105887	-2.10281e-05			591	-0.0019859	0.00690687	-1.37164e-05
592	-0.00197806	0.01	-1.97806e-05			592	-0.00197806	0.00505484	-9.9988e-06			592	-0.00197806	0.0107346	-2.12336e-05			592	-0.00197806	0.00702383	-1.38936e-05
593	-0.00196851	0.01	-1.96851e-05			593	-0.00196851	0.00507872	-9.99752e-06			593	-0.00196851	0.0108798	-2.1417e-05			593	-0.00196851	0.00714338	-1.40618e-05
594	-0.00195726	0.01	-1.95726e-05			594	-0.00195726	0.00510686	-9.99543e-06			594	-0.00195726	0.0110243	-2.15774e-05			594	-0.00195726	0.0072654	-1.42202e-05
595	-0.0019443	0.01	-1.9443e-05			595	-0.0019443	0.00513924	-9.99224e-06			595	-0.0019443	0.0111679	-2.17138e-05			595	-0.0019443	0.00738979	-1.4368e-05
596	-0.00192967	0.01	-1.92967e-05			596	-0.00192967	0.00517584	-9.98763e-06			596	-0.00192967	0.0113105	-2.18254e-05			596	-0.00192967	0.00751644	-1.45042e-05
597	-0.00191336	0.01	-1.91336e-05			597	-0.00191336	0.00521661	-9.98123e-06			597	-0.00191336	0.0114519	-2.19116e-05			597	-0.00191336	0.00764525	-1.46281e-05
598	-0.00189539	0.01	-1.89539e-05			598	-0.00189539	0.00526153	-9.97264e-06			598	-0.00189539	0.0115921	-2.19716e-05			598	-0.00189539	0.00777609	-1.47387e-05
599	-0.00187578	0.01	-1.87578e-05			599	-0.00187578	0.00531056	-9.96142e-06			599	-0.00187578	0.0117309	-2.20046e-05			599	-0.00187578	0.00790886	-1.48353e-05
600	-0.00185454	0.01	-1.85454e-05			600	-0.00185454	0.00536365	-9.9471e-06			600	-0.00185454	0.0118683	-2.20102e-05			600	-0.00185454	0.00804344	-1.49169e-05
601	-0.0018317	0.01	-1.8317e-05			601	-0.0018317	0.00542075	-9.92919e-06			601	-0.0018317	0.012004	-2.19876e-05			601	-0.0018317	0.00817972	-1.49828e-05
602	-0.00180727	0.01	-1.80727e-05			602	-0.00180727	0.00548183	-9.90714e-06			602	-0.00180727	0.0121379	-2.19365e-05			602	-0.00180727	0.00831758	-1.50321e-05
603	-0.00178127	0.01	-1.78127e-05			603	-0.00178127	0.00554682	-9.8804e-06			603	-0.00178127	0.01227	-2.18563e-05			603	-0.00178127	0.00845689	-1.5064e-05
604	-0.00175373	0.01	-1.75373e-05			604	-0.00175373	0.00561566	-9.84838e-06			604	-0.00175373	0.0124002	-2.17466e-05			604	-0.00175373	0.00859754	-1.50778e-05
605	-0.00172468	0.01	-1.72468e-05			605	-0.00172468	0.00568831	-9.81049e-06			605	-0.00172468	0.0125282	-2.16071e-05			605	-0.00172468	0.00873941	-1.50726e-05
606	-0.00169412	0.01	-1.69412e-05			606	-0.00169412	0.0057647	-9.7661e-06			606	-0.00169412	0.0126541	-2.14376e-05			606	-0.00169412	0.00888237	-1.50478e-05
607	-0.0016621	0.01	-1.6621e-05			607	-0.0016621	0.00584475	-9.71456e-06			607	-0.0016621	0.0127777	-2.12378e-05			607	-0.0016621	0.00902629	-1.50026e-05
608	-0.00162864	0.01	-1.62864e-05			608	-0.00162864	0.0059284	-9.65523e-06			608	-0.00162864	0.0128988	-2.10076e-05			608	-0.00162864	0.00917107	-1.49364e-05
609	-0.00159377	0.01	-1.59377e-05			609	-0.00159377	0.00601558	-9.58744e-06			609	-0.00159377	0.0130175	-2.07468e-05			609	-0.00159377	0.00931655	-1.48484e-05
610	-0.00155751	0.01	-1.55751e-05			610	-0.00155751	0.00610622	-9.51051e-06			610	-0.00155751	0.0131335	-2.04556e-05			610	-0.00155751	0.00946264	-1.47382e-05
611	-0.00151991	0.01	-1.51991e-05			611	-0.00151991	0.00620023	-9.42378e-06			611	-0.00151991	0.0132469	-2.0134e-05			611	-0.00151991	0.00960918	-1.46051e-05
612	-0.00148099	0.01	-1.48099e-05			612	-0.00148099	0.00629753	-9.32657e-06			612	-0.00148099	0.0133574	-1.97821e-05			612	-0.00148099	0.00975607	-1.44486e-05
613	-0.00144079	0.01	-1.44079e-05			613	-0.00144079	0.00639804	-9.2182e-06			613	-0.00144079	0.013465	-1.94001e-05			613	-0.00144079	0.00990316	-1.42683e-05
614	-0.00139933	0.01	-1.39933e-05			614	-0.00139933	0.00650167	-9.098e-06			614	-0.00139933	0.0135696	-1.89883e-05			614	-0.00139933	0.0100503	-1.40638e-05
615	-0.00135667	0.01	-1.35667e-05			615	-0.00135667	0.00660833	-8.96531e-06			615	-0.00135667	0.0136711	-1.85471e-05			615	-0.00135667	0.0101975	-1.38346e-05
616	-0.00131283	0.01	-1.31283e-05			616	-0.00131283	0.00671793	-8.81949e-06			616	-0.00131283	0.0137694	-1.80768e-05			616	-0.00131283	0.0103444	-1.35805e-05
617	-0.00126785	0.01	-1.26785e-05			617	-0.00126785	0.00683037	-8.65989e-06			617	-0.00126785	0.0138644	-1.75781e-05			617	-0.00126785	0.0104911	-1.33012e-05
618	-0.00122177	0.01	-1.22177e-05			618	-0.00122177	0.00694556	-8.48591e-06			618	-0.00122177	0.0139562	-1.70513e-05			618	-0.00122177	0.0106374	-1.29965e-05
619	-0.00117464	0.01	-1.17464e-05			619	-0.00117464	0.0070634	-8.29695e-06			619	-0.00117464	0.0140444	-1.64972e-05			619	-0.00117464	0.010783	-1.26662e-05
620	-0.00112649	0.01	-1.12649e-05			620	-0.00112649	0.00718378	-8.09244e-06			620	-0.00112649	0.0141292	-1.59164e-05			620	-0.00112649	0.0109281	-1.23103e-05
621	-0.00107736	0.01	-1.07736e-05			621	-0.00107736	0.0073066	-7.87183e-06			621	-0.00107736	0.0142104	-1.53097e-05			621	-0.00107736	0.0110723	-1.19288e-05
622	-0.0010273	0.01	-1.0273e-05			622	-0.0010273	0.00743176	-7.63462e-06			622	-0.0010273	0.014288	-1.4678e-05			622	-0.0010273	0.0112155	-1.15217e-05
623	-0.000976343	0.01	-9.76343e-06			623	-0.000976343	0.00755914	-7.38032e-06			623	-0.000976343	0.0143618	-1.4022e-05			623	-0.000976343	0.0113578	-1.10891e-05
624	-0.000924544	0.01	-9.24544e-06			624	-0.000924544	0.00768864	-7.10849e-06			624	-0.000924544	0.0144318	-1.33429e-05			624	-0.000924544	0.0114988	-1.06312e-05
625	-0.000871945	0.01	-8.71945e-06			625	-0.000871945	0.00782014	-6.81873e-06			625	-0.000871945	0.0144981	-1.26415e-05			625	-0.000871945	0.0116386	-1.01482e-05
626	-0.000818589	0.01	-8.18589e-06			626	-0.000818589	0.00795353	-6.51067e-06			626	-0.000818589	0.0145604	-1.1919e-05			626	-0.000818589	0.0117769	-9.64044e-06
627	-0.000764525	0.01	-7.64525e-06			627	-0.000764525	0.00808869	-6.184e-06			627	-0.000764525	0.0146187	-1.11764e-05			627	-0.000764525	0.0119137	-9.10831e-06
628	-0.000709798	0.01	-7.09798e-06			628	-0.000709798	0.00822551	-5.83845e-06			628	-0.000709798	0.0146731	-1.04149e-05			628	-0.000709798	0.0120488	-8.55222e-06
629	-0.000654456	0.01	-6.54456e-06			629	-0.000654456	0.00836386	-5.47378e-06			629	-0.000654456	0.0147234	-9.63583e-06			629	-0.000654456	0.0121822	-7.97269e-06
630	-0.000598547	0.01	-5.98547e-06			630	-0.000598547	0.00850363	-5.08982e-06			630	-0.000598547	0.0147696	-8.84032e-06			630	-0.000598547	0.0123136	-7.37028e-06
631	-0.000542119	0.01	-5.42119e-06			631	-0.000542119	0.0086447	-4.68646e-06			631	-0.000542119	0.0148117	-8.02972e-06			631	-0.000542119	0.0124431	-6.74564e-06
632	-0.000485221	0.01	-4.85221e-06			632	-0.000485221	0.00878695	-4.26361e-06			632	-0.000485221	0.0148497	-7.20536e-06			632	-0.000485221	0.0125704	-6.09944e-06
633	-0.000427903	0.01	-4.27903e-06			633	-0.000427903	0.00893024	-3.82128e-06			633	-0.000427903	0.0148834	-6.36864e-06			633	-0.000427903	0.0126956	-5.43247e-06
634	-0.000370214	0.01	-3.70214e-06			634	-0.000370214	0.00907446	-3.3595e-06			634	-0.000370214	0.0149129	-5.52095e-06			634	-0.000370214	0.0128183	-4.74553e-06
635	-0.000312205	0.01	-3.12205e-06			635	-0.000312205	0.00921949	-2.87837e-06			635	-0.000312205	0.0149381	-4.66374e-06			635	-0.000312205	0.0129387	-4.03952e-06
636	-0.000253925	0.01	-2.53925e-06			636	-0.000253925	0.00936519	-2.37805e-06			636	-0.000253925	0.014959	-3.79847e-06			636	-0.000253925	0.0130565	-3.31536e-06
637	-0.000195425	0.01	-1.95425e-06			637	-0.000195425	0.00951144	-1.85877e-06			637	-0.000195425	0.0149757	-2.92662e-06			637	-0.000195425	0.0131716	-2.57406e-06
638	-0.000136755	0.01	-1.36755e-06			638	-0.000136755	0.00965811	-1.3208e-06			638	-0.000136755	0.014988	-2.04969e-06			638	-0.000136755	0.013284	-1.81666e-06
639	-7.79671e-05	0.01	-7.79671e-07			639	-7.79671e-05	0.00980508	-7.64474e-07			639	-7.79671e-05	0.014996	-1.1692e-06			639	-7.79671e-05	0.0133936	-1.04426e-06
640	-1.91116e-05	0.01	-1.91116e-07			640	-1.91116e-05	0.00995222	-1.90202e-07			640	-1.91116e-05	0.0149997	-2.86668e-07			640	-1.91116e-05	0.0135002	-2.58009e-07

## Sheet: Figure-2
L_inst vs position measurement: R_series = 628ohm							i-v measurements- W-1, 8Hz
d(cm)	L_W1_Quasistatic (mH)						time (s)	current sourced (A)	voltage measured (V)
4.4	77.55						5.96691	-6.79493e-07	-0.144513
4	77.35						5.96944	0.00183139	1.03604
3.6	76.7						5.97195	0.00368241	2.20179
3.2	75.68						5.97445	0.00547531	3.33682
3	74.6						5.97697	0.00718123	4.42215
2.8	72.98						5.97951	0.00877262	5.44724
2.6	70.4						5.98202	0.0102284	6.37172
2.5	67.34						5.98457	0.011524	7.18156
2.4	64.6						5.98725	0.012637	7.87467
2.3	61.75						5.98978	0.0135442	8.45089
2.2	59.01						5.9923	0.0142456	8.89437
2.1	56.8						5.99482	0.0147223	9.20154
2	55.04						5.99734	0.0149647	9.36527
1.9	54.11						5.99988	0.014969	9.38128
1.8	53.32						6.00238	0.0147386	9.24968
1.6	52.34						6.0049	0.014277	8.97419
1.4	51.77						6.00742	0.0135894	8.55795
1.2	51.21						6.00998	0.0126899	8.00863
1	50.98						6.0126	0.0115838	7.33466
0.8	50.76						6.01512	0.0103024	6.54667
0.5	50.7						6.01764	0.00886003	5.65902
							6.02016	0.00727639	4.6804
							6.02266	0.00557822	3.62885
							6.02515	0.00378833	2.52158
							6.02767	0.00194075	1.3735
							6.0302	-5.4121e-06	0.185027
							6.03283	-0.00183852	-0.987258
							6.03542	-0.00368884	-2.15859
							6.03802	-0.00548146	-3.29772
							6.04055	-0.00718323	-4.3968
							6.04309	-0.0087769	-5.43427
							6.04559	-0.010225	-6.37189
							6.04811	-0.011525	-7.19226
							6.05063	-0.0126481	-7.90131
							6.05314	-0.0135041	-8.47231
							6.05566	-0.0142426	-8.93303
							6.05816	-0.0146741	-9.22018
							6.06072	-0.0149734	-9.4102
							6.06332	-0.014991	-9.41829
							6.06587	-0.0146991	-9.27249
							6.06838	-0.0142891	-8.99814
							6.07092	-0.013589	-8.57694
							6.07342	-0.012667	-8.02195
							6.07592	-0.0115927	-7.34807
							6.07842	-0.0103099	-6.54945
							6.08094	-0.00886518	-5.65109
							6.08343	-0.00727538	-4.66341
							6.08604	-0.0055693	-3.60437
							6.08865	-0.00378143	-2.48866
							6.0912	-0.00194316	-1.33142
							6.09382	1.4782e-06	-0.14312

## Sheet: Figure-3
Frequency dependence- W-1: f=4Hz					W-1: f=5.5Hz					W-1: f=6.5Hz					W-1: f=8Hz					W-1: f=10Hz					W-2: f=4Hz
time (s)	current sourced (A)	voltage measured (V)			time (s)	current sourced (A)	voltage measured (V)			time (s)	current sourced (A)	voltage measured (V)			time (s)	current sourced (A)	voltage measured (V)			time (s)	current sourced (A)	voltage measured (V)			time (s)	current sourced (A)	voltage measured (V)
1.26979	-9.2864e-06	0.339038			1.60872	4.91142e-06	-0.175579			1.37647	-4.98295e-06	-0.191784			5.96691	-6.79493e-07	-0.144513			3.75974	6.62804e-06	-0.0964665			12.6752	-7.56979e-06	-0.342226
1.27242	-0.00087868	-0.238976			1.6113	0.00131511	0.69593			1.37901	0.00152575	0.823429			5.96944	0.00183139	1.03604			3.76228	0.00228339	1.41506			12.6777	0.000981021	0.730085
1.27494	-0.00177994	-0.82814			1.61392	0.0026507	1.56944			1.38155	0.00307974	1.83594			5.97195	0.00368241	2.20179			3.76481	0.00457824	2.89612			12.6803	0.0018904	1.79985
1.27745	-0.00267904	-1.42488			1.61651	0.00395874	2.42807			1.38409	0.00459412	2.82835			5.97445	0.00547531	3.33682			3.76735	0.00675856	4.31417			12.6828	0.00280019	2.87907
1.28005	-0.00357771	-2.02718			1.61905	0.00523492	3.27094			1.38665	0.0060676	3.79456			5.97697	0.00718123	4.42215			3.76986	0.00876493	5.62358			12.6853	0.00370096	3.97384
1.2826	-0.00448025	-2.64159			1.6216	0.00647924	4.08823			1.38922	0.0074627	4.72046			5.97951	0.00877262	5.44724			3.77236	0.0105629	6.78423			12.6878	0.00459354	5.06861
1.28515	-0.00538065	-3.25974			1.62415	0.00766113	4.87618			1.39176	0.00878375	5.59266			5.98202	0.0102284	6.37172			3.77488	0.0120983	7.77332			12.6903	0.00548741	6.14786
1.28768	-0.00628062	-3.88346			1.62666	0.00878791	5.61983			1.39429	0.0100023	6.40323			5.98457	0.011524	7.18156			3.7774	0.0133383	8.57483			12.6928	0.00638775	7.24866
1.29026	-0.00717671	-4.52033			1.62921	0.00984105	6.3083			1.39684	0.011115	7.13389			5.98725	0.012637	7.87467			3.78	0.0142416	9.1689			12.6954	0.00727472	8.34947
1.29281	-0.00792941	-5.03376			1.63174	0.0108193	6.94246			1.39937	0.0121045	7.78055			5.98978	0.0135442	8.45089			3.78251	0.0147978	9.53536			12.698	0.00802479	9.27169
1.29534	-0.00868641	-5.5229			1.63427	0.0117037	7.51934			1.40191	0.0129643	8.33973			5.9923	0.0142456	8.89437			3.78511	0.0149972	9.66828			12.7005	0.00877312	10.2172
1.29786	-0.00943135	-6.01378			1.63682	0.0124937	8.03652			1.40442	0.0136765	8.81144			5.99482	0.0147223	9.20154			3.78765	0.0148185	9.56191			12.703	0.0095163	11.1101
1.3004	-0.0101879	-6.50379			1.63947	0.0131917	8.49207			1.40694	0.0142427	9.18878			5.99734	0.0149647	9.36527			3.79017	0.0142833	9.22235			12.7056	0.0102707	11.9909
1.30292	-0.0107852	-6.89657			1.64199	0.0137764	8.88148			1.40947	0.0146557	9.46593			5.99988	0.014969	9.38128			3.79271	0.0133822	8.65264			12.7081	0.0108597	12.7044
1.30543	-0.0115344	-7.38823			1.64454	0.0142521	9.20204			1.41201	0.0149033	9.64115			6.00238	0.0147386	9.24968			3.79521	0.0121728	7.87769			12.7106	0.0116175	13.5964
1.30798	-0.0119935	-7.69387			1.64708	0.0146129	9.44853			1.4146	0.0149924	9.71271			6.0049	0.014277	8.97419			3.79773	0.0106538	6.90313			12.7131	0.0120485	14.1321
1.31052	-0.0125851	-8.08717			1.64963	0.0148588	9.62156			1.41713	0.0149132	9.67624			6.00742	0.0135894	8.55795			3.80026	0.00887258	5.75963			12.7156	0.0126655	14.8611
1.31303	-0.0129925	-8.39263			1.65217	0.0149815	9.71417			1.41968	0.0146746	9.53426			6.00998	0.0126899	8.00863			3.80278	0.00687137	4.4752			12.7182	0.0130909	15.4029
1.31561	-0.0134868	-8.70314			1.65463	0.0149841	9.72758			1.42223	0.0142707	9.28827			6.0126	0.0115838	7.33466			3.80536	0.00470223	3.08231			12.7207	0.0135331	15.9507
1.31816	-0.0137908	-8.90058			1.65716	0.0148678	9.66595			1.42479	0.0137174	8.94192			6.01512	0.0103024	6.54667			3.80788	0.00242246	1.62092			12.7233	0.0138246	16.3269
1.32069	-0.0141964	-9.1814			1.6597	0.0146259	9.52565			1.42733	0.0130039	8.49816			6.01764	0.00886003	5.65902			3.81047	7.48634e-06	0.0998163			12.7258	0.0142961	16.8669
1.32321	-0.0144074	-9.30902			1.66226	0.0142758	9.30692			1.42988	0.0121527	7.96596			6.02016	0.00727639	4.6804			3.81311	-0.0022854	-1.40563			12.7284	0.0144081	17.0602
1.32573	-0.0146554	-9.49035			1.66489	0.0138039	9.01987			1.43241	0.0111735	7.3489			6.02266	0.00557822	3.62885			3.81564	-0.00457742	-2.88705			12.7309	0.0147262	17.4466
1.32828	-0.0148768	-9.62118			1.66745	0.0132261	8.65788			1.43493	0.0100669	6.64861			6.02515	0.00378833	2.52158			3.81815	-0.00674889	-4.30144			12.7334	0.014898	17.6735
1.33084	-0.0149702	-9.69144			1.66999	0.0125402	8.22713			1.43746	0.00884403	5.87713			6.02767	0.00194075	1.3735			3.82066	-0.00876319	-5.61208			12.7359	0.014976	17.7926
1.33341	-0.0149952	-9.72016			1.67253	0.0117506	7.73241			1.44007	0.0075359	5.04245			6.0302	-5.4121e-06	0.185027			3.8232	-0.0105523	-6.77161			12.7385	0.0150001	17.8452
1.33594	-0.0149728	-9.7112			1.67504	0.0108705	7.17772			1.44261	0.00614252	4.15806			6.03283	-0.00183852	-0.987258			3.82571	-0.0120904	-7.76592			12.741	0.0149626	17.8443
1.33844	-0.0148815	-9.67524			1.67758	0.0098953	6.56723			1.44518	0.00467637	3.22772			6.03542	-0.00368884	-2.15859			3.82825	-0.0133331	-8.58876			12.7435	0.0148692	17.746
1.34103	-0.0147054	-9.56991			1.68011	0.00885119	5.90792			1.44773	0.00316973	2.26264			6.03802	-0.00548146	-3.29772			3.83078	-0.0142339	-9.16718			12.7461	0.0146772	17.5528
1.34357	-0.0144315	-9.37204			1.68264	0.00773259	5.20022			1.45026	0.0016166	1.27389			6.04055	-0.00718323	-4.3968			3.8333	-0.0148182	-9.5332			12.7487	0.014365	17.2292
1.3461	-0.0142059	-9.26323			1.6852	0.00655158	4.45152			1.45281	-5.84126e-06	0.249536			6.04309	-0.0087769	-5.43427			3.83591	-0.0149913	-9.67204			12.7512	0.0142307	17.0602
1.34861	-0.0138339	-8.98371			1.68775	0.00531113	3.67097			1.45545	-0.00153543	-0.755756			6.04559	-0.010225	-6.37189			3.83844	-0.0147828	-9.55688			12.7537	0.0137557	16.5503
1.35113	-0.01351	-8.80961			1.69041	0.00403711	2.86221			1.45798	-0.00309086	-1.76306			6.04811	-0.011525	-7.19226			3.84095	-0.0142722	-9.22915			12.7562	0.0134625	16.2069
1.35366	-0.0130596	-8.5145			1.69295	0.00272777	2.03318			1.46049	-0.0046002	-2.75547			6.05063	-0.0126481	-7.90131			3.84346	-0.0133606	-8.64752			12.7587	0.0129979	15.6954
1.35617	-0.0125885	-8.22836			1.69547	0.00139303	1.18117			1.46304	-0.00607897	-3.72447			6.05314	-0.0135041	-8.47231			3.84598	-0.0121623	-7.87221			12.7613	0.0125462	15.1976
1.35875	-0.0120137	-7.85204			1.698	2.76566e-06	0.303476			1.4656	-0.00746688	-4.65769			6.05566	-0.0142426	-8.93303			3.84849	-0.0106453	-6.89556			12.7638	0.0119305	14.5057
1.36129	-0.0115697	-7.57165			1.70066	-0.001314	-0.555413			1.46813	-0.00879062	-5.54408			6.05816	-0.0146741	-9.22018			3.85103	-0.00886611	-5.75553			12.7663	0.0114982	13.9795
1.3638	-0.0108201	-7.09835			1.70319	-0.00264239	-1.42406			1.47073	-0.0100102	-6.36919			6.06072	-0.0149734	-9.4102			3.85356	-0.00686516	-4.47083			12.7688	0.0107142	13.1159
1.3664	-0.0102112	-6.71959			1.70572	-0.00396304	-2.2833			1.47327	-0.0111173	-7.1251			6.06332	-0.014991	-9.41829			3.8561	-0.00469799	-3.07994			12.7714	0.0101462	12.4413
1.36895	-0.00946796	-6.2416			1.70827	-0.00523632	-3.13044			1.47582	-0.0121189	-7.79718			6.06587	-0.0146991	-9.27249			3.85862	-0.00241802	-1.61732			12.7739	0.00936688	11.5578
1.37145	-0.00871526	-5.76072			1.71079	-0.00647687	-3.96035			1.47835	-0.0129703	-8.38692			6.06838	-0.0142891	-8.99814			3.86133	1.04904e-06	-0.10082			12.7765	0.00860864	10.6883
1.37397	-0.00796686	-5.29004			1.71338	-0.00767307	-4.7698			1.48085	-0.0136924	-8.85253			6.07092	-0.013589	-8.57694								12.779	0.0078814	9.82296
1.37649	-0.00722235	-4.81535			1.71603	-0.00878444	-5.54662			1.48337	-0.0142518	-9.25817			6.07342	-0.012667	-8.02195								12.7816	0.00711627	8.95076
1.379	-0.00632368	-4.24612			1.71861	-0.00983596	-6.28236			1.4859	-0.0146286	-9.52322			6.07592	-0.0115927	-7.34807								12.7841	0.00619829	7.90689
1.3815	-0.00541941	-3.67889			1.72114	-0.01081	-6.95508			1.48845	-0.0148788	-9.70149			6.07842	-0.0103099	-6.54945								12.7866	0.00528762	6.86476
1.38405	-0.0045216	-3.11158			1.72366	-0.0117	-7.5566			1.49103	-0.0149649	-9.77365			6.08094	-0.00886518	-5.65109								12.7891	0.00439504	5.83124
1.38658	-0.00361991	-2.53835			1.7262	-0.0125044	-8.08048			1.49355	-0.0148818	-9.74902			6.08343	-0.00727538	-4.66341								12.7917	0.00349472	4.77529
1.3891	-0.00272124	-1.96346			1.72873	-0.0131873	-8.57338			1.49612	-0.0146338	-9.60687			6.08604	-0.0055693	-3.60437								12.7942	0.00258018	3.70038
1.3917	-0.00181741	-1.38126			1.73126	-0.0137746	-8.97741			1.49867	-0.0142798	-9.36654			6.08865	-0.00378143	-2.48866								12.7967	0.00169276	2.64528
1.39423	-0.000923896	-0.797758			1.73382	-0.0142104	-9.28318			1.5012	-0.013748	-9.00234			6.0912	-0.00194316	-1.33142								12.7993	0.0007864	1.56431
1.39685	-1.5378e-06	-0.214603			1.73638	-0.0146087	-9.54864			1.50377	-0.0130215	-8.55579			6.09382	1.4782e-06	-0.14312								12.8018	-0.000131154	0.498033
1.39937	0.000869918	0.376296			1.73898	-0.014855	-9.71567			1.50628	-0.0121327	-8.02733													12.8045	-0.000971282	-0.569987
1.4019	0.00176765	0.968938			1.7416	-0.0149773	-9.81158			1.50883	-0.0111771	-7.37562													12.807	-0.0019169	-1.64835
1.40443	0.00266925	1.56445			1.74412	-0.0149825	-9.83082			1.51136	-0.0100726	-6.65932													12.8096	-0.00281429	-2.74141
1.40695	0.00357044	2.1685			1.74664	-0.0148257	-9.76171			1.51389	-0.00885478	-5.87399													12.8121	-0.00372202	-3.84567
1.40952	0.00447247	2.77063			1.74919	-0.0146307	-9.61853			1.51647	-0.00754569	-5.02903													12.8146	-0.00461856	-4.94993
1.41205	0.00536805	3.37302			1.75171	-0.0142806	-9.41834			1.519	-0.00614873	-4.12679													12.8171	-0.00552715	-6.04038
1.41457	0.00626707	3.96383			1.75424	-0.0137746	-9.09552			1.52158	-0.00468373	-3.18182													12.8196	-0.00644952	-7.15241
1.41716	0.00717127	4.53462			1.75676	-0.0132304	-8.72256			1.52413	-0.00317181	-2.2022													12.8222	-0.00725778	-8.28857
1.41969	0.0079239	5.00774			1.75931	-0.0125535	-8.2764			1.52665	-0.00162027	-1.20108													12.8248	-0.00806862	-9.23669
1.42221	0.0086761	5.47938			1.76185	-0.0117534	-7.77158			1.52929	-2.39611e-06	-0.173852													12.8273	-0.00882564	-10.1917
1.42475	0.0094283	5.95285			1.76446	-0.0108586	-7.19974																		12.8298	-0.00950385	-11.1114
1.42729	0.0101758	6.42998			1.76706	-0.00989323	-6.57568																		12.8323	-0.0102759	-12.0181
1.42979	0.0107824	6.81152			1.76958	-0.00884602	-5.90052																		12.8349	-0.0108495	-12.7574
1.43228	0.0115234	7.29117			1.77212	-0.00772388	-5.1741																		12.8374	-0.0116337	-13.6641
1.43484	0.0119893	7.58662			1.77466	-0.00654231	-4.41173																		12.8399	-0.0120324	-14.1938
1.43738	0.01258	7.97922			1.77717	-0.00530779	-3.6169																		12.8424	-0.0126598	-14.9202
1.4399	0.0130304	8.27885			1.77969	-0.00403409	-2.79099																		12.8449	-0.0130797	-15.4732
1.44248	0.0134791	8.57969			1.78224	-0.00271947	-1.94298																		12.8475	-0.0135731	-16.0175
1.44504	0.0137882	8.78653			1.78477	-0.00138634	-1.07755																		12.85	-0.0138582	-16.4144
1.44754	0.0142365	9.08642			1.78737	2.3365e-06	-0.196903																		12.8525	-0.0142828	-16.9708
1.45007	0.0143936	9.19793																							12.8551	-0.0143844	-17.1623
1.45256	0.0146894	9.40755																							12.8576	-0.014759	-17.5523
1.4551	0.0148707	9.53691																							12.8602	-0.0148934	-17.7697
1.45764	0.0149637	9.61133																							12.8627	-0.0149735	-17.8939
1.46022	0.0149934	9.64728																							12.8652	-0.0149972	-17.9509
1.46277	0.0149675	9.64494																							12.8677	-0.0149619	-17.9448
1.46529	0.014878	9.60271																							12.8702	-0.0148723	-17.8654
1.46789	0.0146989	9.50226																							12.8728	-0.014682	-17.6765
1.47041	0.0144018	9.32493																							12.8754	-0.014325	-17.3556
1.47292	0.0142524	9.24041																							12.8779	-0.0142048	-17.1882
1.47544	0.0138029	8.96107																							12.8804	-0.0137226	-16.6585
1.47795	0.0134959	8.77451																							12.883	-0.0134293	-16.316
1.48048	0.0130584	8.49238																							12.8855	-0.0130077	-15.7915
1.48299	0.0126037	8.21382																							12.888	-0.0125134	-15.2687
1.48555	0.0120052	7.8422																							12.8905	-0.011892	-14.5708
1.4881	0.0115523	7.56616																							12.893	-0.0114662	-14.0376
1.49061	0.0108096	7.10027																							12.8955	-0.0106811	-13.156
1.4932	0.0102102	6.72873																							12.8981	-0.0101041	-12.4408
1.49573	0.00946447	6.26258																							12.9007	-0.00933204	-11.5582
1.49825	0.00871313	5.79695																							12.9032	-0.00862842	-10.674
1.50079	0.00795532	5.33																							12.9057	-0.00784471	-9.77156
1.5033	0.00721174	4.86376																							12.9083	-0.00705712	-8.89766
1.50582	0.00631659	4.30359																							12.9108	-0.00619891	-7.80892
1.50837	0.005418	3.74202																							12.9133	-0.00529203	-6.74348
1.51093	0.00451897	3.18212																							12.9158	-0.00439119	-5.68495
1.51345	0.00361737	2.61637																							12.9184	-0.00350327	-4.62468
1.51598	0.00271877	2.05211																							12.9209	-0.00259684	-3.55837
1.51857	0.00181156	1.48672																							12.9234	-0.00171452	-2.49727
1.52111	0.000910819	0.914445																							12.9259	-0.000788701	-1.42665
1.52362	-5.4121e-06	0.33608																							12.9286	-7.99894e-06	-0.361204
